# Supplementary material for: Prunus Knotted-like Genes: Genome-Wide Analysis, Transcriptional Response to Cytokinin in Micropropagation, and Rootstock Transformation
Source: Int J Mol Sci. 2023 Feb 3;24(3):3046. doi: 10.3390/ijms24033046 (PMC9918302; doi:10.3390/ijms24033046)
Supplement: Supplementary file 1 [file ijms-24-03046-s001.zip]

Archive with 12 entries (12 files):
- Supplementary Figures/Figure S1. Cytokinin binding sites on CK-responsive genes.pdf
- Supplementary Figures/Figure S2. Regeneration and transformation.pdf
- Supplementary Figures/Figure S3. Southern blots.pdf
- Supplementary Tables/Table S1. PRUNOX positions, annotations, and manual curations.xlsx
- Supplementary Tables/Table S2. Protein group features and analysis of variable amino acid stretches.pdf
- Supplementary Tables/Table S3. Predicted hormone-related cis elements in the promoters of P. persica and P. dulcis PRUNOX.xlsx
- Supplementary Tables/Table S4. PRUNOX promoters.pdf
- Supplementary Tables/Table S5. Reference genomes of Prunus species, and datasets used in RNA-seq meta-analysis.pdf
- Supplementary Tables/Table S6. Media combinations for Gisela 6 leaf explant regenerations..pdf
- Supplementary Tables/Table S7. Regeneration and transformation frequencies of Gisela6 clones.pdf
- Supplementary Tables/Table S8. Primers for qRT-PCR in CK assays.pdf
- Supplementary Tables/Table S9. Primers for Gisela6 transformation.pdf
