# Supplementary material for: Prunus Knotted-like Genes: Genome-Wide Analysis, Transcriptional Response to Cytokinin in Micropropagation, and Rootstock Transformation
Source: Int J Mol Sci. 2023 Feb 3;24(3):3046. doi: 10.3390/ijms24033046 (PMC9918302; doi:10.3390/ijms24033046)
Supplement: Supplementary file 1 [file ijms-24-03046-s001.zip › Supplementary Tables/Table S1. PRUNOX positions, annotations, and manual curations.xlsx]

## Sheet: Foglio1
Table S1. PRUNOX positions, annotations, manual curations and Ka/Ks value calculation of collinear pairs
													Duplications and Ka/Ks calculations						Deduced products
Species	Gene name	Assembly	Genome ver	Cv	Class	Type	Chr	Start	End	Name	Strand	Issues and cures	Colinear gene	Ka	Ks	Ka/Ks	MYA	Duplication	Sequences	HD id% a	MW (kDa)	PI
Prunus armeniaca	PARG13784m01	Prunus armeniaca Genome v1.0 Assembly & Annotation	v1.0 (2019-11-20)	Chuanzhihong	I	STMlike1	LG4	6656212	6656212	PARG13784m01_5'utr	-
Prunus armeniaca	PARG13784m01	Prunus armeniaca Genome v1.0 Assembly & Annotation	v1.0 (2019-11-20)	Chuanzhihong	I	STMlike1	LG4	6655936	6656212	PARG13784m01_CDS.1	-		PARG12540m01 (STMlike2)	0.345	1.6593	0.207919	126.471	Segmental	MERGGTNCNNNSGVTYSGLMMGFGNNTSRTGSSKAQFLSLPLMVGCGHPNLQSDHQTTDQEMMVSCSDRMKAKIMAHPLFPRLLASYVSCQKVGAPPEVVARLEQACSAAVHNSEAACLGGGDPDPALDQFMEAYCEMLTKYEEELTKPFKEAMLFLSKIDSQLQALTVHSSSDSASSDDNIVGRSGSPEEVDATKNESCIDPRAEDREIKAKLLHKYTGYLGSLKQEFMKKKKNGKLPKEARHQLLDWWSRHYKWPYPSEAQKLTLAESTGLDLKQINNWFINQRKRHWKPSEDIQFAVMDPTHPHHHPHFYMDNNLTFPMNSASTLL	84.38	36.91	6.9868
Prunus armeniaca	PARG13784m01	Prunus armeniaca Genome v1.0 Assembly & Annotation	v1.0 (2019-11-20)	Chuanzhihong	I	STMlike1	LG4	6655446	6655696	PARG13784m01_CDS.2	-
Prunus armeniaca	PARG13784m01	Prunus armeniaca Genome v1.0 Assembly & Annotation	v1.0 (2019-11-20)	Chuanzhihong	I	STMlike1	LG4	6654742	6654996	PARG13784m01_CDS.3	-
Prunus armeniaca	PARG13784m01	Prunus armeniaca Genome v1.0 Assembly & Annotation	v1.0 (2019-11-20)	Chuanzhihong	I	STMlike1	LG4	6654307	6654517	PARG13784m01_CDS.4	-
Prunus armeniaca	PARG13784m01	Prunus armeniaca Genome v1.0 Assembly & Annotation	v1.0 (2019-11-20)	Chuanzhihong	I	STMlike1	LG4	6654307	6654307	PARG13784m01_3'utr	-
Prunus armeniaca	PARG12540m01	Prunus armeniaca Genome v1.0 Assembly & Annotation	v1.0 (2019-11-20)	Chuanzhihong	I	STMlike2	LG3	24463620	24463620	PARG12540m01_5'utr	-
Prunus armeniaca	PARG12540m01	Prunus armeniaca Genome v1.0 Assembly & Annotation	v1.0 (2019-11-20)	Chuanzhihong	I	STMlike2	LG3	24463182	24463620	PARG12540m01_CDS.1	-		-						MEGGSNGTCSMMAFGENSSNGGGLCPMMMVPALMTSHHSHHHHHQHHHPTNPTNADPNTTTPFQLPQLPPSNHNRNSSTSSFIFNDHHPNNNNNNNHPAAAAACYFMDNNNSNHDGSSSSSSSVKAKIMAHPHYHRLLASYINCQKVGAPPEVVARLEEACSSAASIGQMMSSSSGSGCLGEDPALDQFMEAYCEMLTKYEQELSKPFKEAMIFLQRIESQFKALTLSSSSDSAVCGDGLDRNGSSEEEVDVNNNFIDPQAEDRELKGQLLRKYSGYLGSLKQEFMKKRKKGKLPKEARQQLLDWWSRHYKWPYPSESQKLALAESTGLDQKQINNWFINQRKRHWKPSEDMQFVVMDATHPGHYYMDTVLGNPFPMDISPTLL	85.94	42.91	6.8067
Prunus armeniaca	PARG12540m01	Prunus armeniaca Genome v1.0 Assembly & Annotation	v1.0 (2019-11-20)	Chuanzhihong	I	STMlike2	LG3	24462490	24462755	PARG12540m01_CDS.2	-
Prunus armeniaca	PARG12540m01	Prunus armeniaca Genome v1.0 Assembly & Annotation	v1.0 (2019-11-20)	Chuanzhihong	I	STMlike2	LG3	24459198	24459443	PARG12540m01_CDS.3	-
Prunus armeniaca	PARG12540m01	Prunus armeniaca Genome v1.0 Assembly & Annotation	v1.0 (2019-11-20)	Chuanzhihong	I	STMlike2	LG3	24458832	24459039	PARG12540m01_CDS.4	-
Prunus armeniaca	PARG12540m01	Prunus armeniaca Genome v1.0 Assembly & Annotation	v1.0 (2019-11-20)	Chuanzhihong	I	STMlike2	LG3	24458832	24458832	PARG12540m01_3'utr	-
Prunus armeniaca	PARG07629m01	Prunus armeniaca Genome v1.0 Assembly & Annotation	v1.0 (2019-11-20)	Chuanzhihong	I	KNOPE1	LG2	31342033	31342351	PARG07629m01_5'utr	+
Prunus armeniaca	PARG07629m01	Prunus armeniaca Genome v1.0 Assembly & Annotation	v1.0 (2019-11-20)	Chuanzhihong	I	KNOPE1	LG2	31342351	31342783	PARG07629m01_CDS.1	+		-						MEEYNQMDHESSGGRGNFLYASPNLGGNYGRASHDHQIGINAFHLQSSGGGDFHSPGGGHPINVKTEASTSHHGHHKFQYNNNSNNNPLLSSRGHQPVVQQQHNLDRQNDDHTLSSNEVEAIKAKIIAHPQYSNLLEAYMDCQRVGAPSEVVARLTAARQEFEARQRSSVASREASKDPELDQFMEAYYDMLVKYREELTRPIQEAMDFMRRIETQLNMLGNNNAPPLRIFSPSEDKCEGIGSSEEEQENSGGETEVPEIDPRAEDRELKNHLLKKYSGYLSSLKQELSKKKKKGKLPKDARQKLLSWWELHYKWPYPSESEKVALAESTGLDQKQINNWFINQRKRHWKPSEDMQFMVMDGLHPQNAALYMDGHYIGDGHYRLGP	89.06	44.01	6.5882
Prunus armeniaca	PARG07629m01	Prunus armeniaca Genome v1.0 Assembly & Annotation	v1.0 (2019-11-20)	Chuanzhihong	I	KNOPE1	LG2	31342865	31342988	PARG07629m01_CDS.2	+
Prunus armeniaca	PARG07629m01	Prunus armeniaca Genome v1.0 Assembly & Annotation	v1.0 (2019-11-20)	Chuanzhihong	I	KNOPE1	LG2	31343108	31343256	PARG07629m01_CDS.3	+
Prunus armeniaca	PARG07629m01	Prunus armeniaca Genome v1.0 Assembly & Annotation	v1.0 (2019-11-20)	Chuanzhihong	I	KNOPE1	LG2	31344771	31345025	PARG07629m01_CDS.4	+
Prunus armeniaca	PARG07629m01	Prunus armeniaca Genome v1.0 Assembly & Annotation	v1.0 (2019-11-20)	Chuanzhihong	I	KNOPE1	LG2	31345187	31345391	PARG07629m01_CDS.5	+
Prunus armeniaca	PARG07629m01	Prunus armeniaca Genome v1.0 Assembly & Annotation	v1.0 (2019-11-20)	Chuanzhihong	I	KNOPE1	LG2	31345391	31345391	PARG07629m01_3'utr	+
Prunus armeniaca	PARG06089m01	Prunus armeniaca Genome v1.0 Assembly & Annotation	v1.0 (2019-11-20)	Chuanzhihong	I	KNOPE2	LG2	21811776	21815352	PARG06089m01_5'utr	-
Prunus armeniaca	PARG06089m01	Prunus armeniaca Genome v1.0 Assembly & Annotation	v1.0 (2019-11-20)	Chuanzhihong	I	KNOPE2	LG2	21811422	21811776	PARG06089m01_CDS.1	-		PARG24626m01 (KNOPE2.1)	0.3357	4.1177	0.0815261	313.849	Segmental	MEEMYGLQSTAEYGDKGFQSTAEYEDRALMTPENLILPLDYQSLLVSSGAFRGEHHHHRVPMFGSDDVVLYSAMSEAASPTITPEFQREEDVFGAIKAKIASHPTYPRLIHAYIECQKVGAPPEIASFLDEIRRENDFYNYKQQHQQQQQRGSCNSNSSMSSTYLGADPELDEFMETYCEMLVKYKSDLSRPFDEATTFLNKIELQLSNLCTSSAHASSIRTLSDEGGASSDEDFSGGEIEVQEAQQRGEDRDLKDRLMRRFGSHIGTLKLEFSKKKKKGKLPKEARQTLFDWWSVHYKWPYPTEADKIALAESTGLDQRQINNWFINQRKRHWRPSENMQFAVMDNIAGPFFTDD	79.69	40.82	5.0034
Prunus armeniaca	PARG06089m01	Prunus armeniaca Genome v1.0 Assembly & Annotation	v1.0 (2019-11-20)	Chuanzhihong	I	KNOPE2	LG2	21811051	21811222	PARG06089m01_CDS.2	-
Prunus armeniaca	PARG06089m01	Prunus armeniaca Genome v1.0 Assembly & Annotation	v1.0 (2019-11-20)	Chuanzhihong	I	KNOPE2	LG2	21810729	21810877	PARG06089m01_CDS.3	-
Prunus armeniaca	PARG06089m01	Prunus armeniaca Genome v1.0 Assembly & Annotation	v1.0 (2019-11-20)	Chuanzhihong	I	KNOPE2	LG2	21806626	21806865	PARG06089m01_CDS.4	-
Prunus armeniaca	PARG06089m01	Prunus armeniaca Genome v1.0 Assembly & Annotation	v1.0 (2019-11-20)	Chuanzhihong	I	KNOPE2	LG2	21806376	21806535	PARG06089m01_CDS.5	-
Prunus armeniaca	PARG06089m01	Prunus armeniaca Genome v1.0 Assembly & Annotation	v1.0 (2019-11-20)	Chuanzhihong	I	KNOPE2	LG2	21806122	21806376	PARG06089m01_3'utr	-
Prunus armeniaca	PARG24626m01	Prunus armeniaca Genome v1.0 Assembly & Annotation	v1.0 (2019-11-20)	Chuanzhihong	I	KNOPE2.1	LG7	14609348	14609348	PARG24626m01_5'utr	+
Prunus armeniaca	PARG24626m01	Prunus armeniaca Genome v1.0 Assembly & Annotation	v1.0 (2019-11-20)	Chuanzhihong	I	KNOPE2.1	LG7	14609348	14609759	PARG24626m01_CDS.1	+	Unproper gene model. Found new start codon downstream the predicted one.	-						MMEELYGLASSTPASGFSSDQYYSSSMAMPENLTVPDHHQHQVEVDCYNYYHKSAFEPLAAALGDRMPGLQRPDPVFSGCSSGVSDAASAVAAGINNQRERRGGCGLGEEVSCEMNAKIASHPLYPKLLQAYIDCQKVGAPPEVASVLDEIRRESDHLICRRSSTSASTCMATADPELDAFMETYCDILVKYKSDLTRPFDEAITFLNKMETQLITLSSNNTTTTNDGGGSSDEEDLSGGETSPRTGEEHELKDKLLRKYSGYISTLKHEFSKKKKKGKLPREARQTLFDWWNLHDKWPYPTEADKISLAQVTGLDQKQINNWFINQRKRHWKPSENMQFAVMDTIYRPCFTKD	75	39.72	5.6258
Prunus armeniaca	PARG24626m01	Prunus armeniaca Genome v1.0 Assembly & Annotation	v1.0 (2019-11-20)	Chuanzhihong	I	KNOPE2.1	LG7	14610084	14610219	PARG24626m01_CDS.2	+
Prunus armeniaca	PARG24626m01	Prunus armeniaca Genome v1.0 Assembly & Annotation	v1.0 (2019-11-20)	Chuanzhihong	I	KNOPE2.1	LG7	14610335	14610465	PARG24626m01_CDS.3	+
Prunus armeniaca	PARG24626m01	Prunus armeniaca Genome v1.0 Assembly & Annotation	v1.0 (2019-11-20)	Chuanzhihong	I	KNOPE2.1	LG7	14614539	14614769	PARG24626m01_CDS.4	+
Prunus armeniaca	PARG24626m01	Prunus armeniaca Genome v1.0 Assembly & Annotation	v1.0 (2019-11-20)	Chuanzhihong	I	KNOPE2.1	LG7	14614870	14615029	PARG24626m01_CDS.5	+
Prunus armeniaca	PARG24626m01	Prunus armeniaca Genome v1.0 Assembly & Annotation	v1.0 (2019-11-20)	Chuanzhihong	I	KNOPE2.1	LG7	14615029	14615029	PARG24626m01_3'utr	+
Prunus armeniaca	PARG08287m01	Prunus armeniaca Genome v1.0 Assembly & Annotation	v1.0 (2019-11-20)	Chuanzhihong	II	KNOPE3	LG2	35651936	35652395	PARG08287m01_5'utr	-
Prunus armeniaca	PARG08287m01	Prunus armeniaca Genome v1.0 Assembly & Annotation	v1.0 (2019-11-20)	Chuanzhihong	II	KNOPE3	LG2	35651213	35651936	PARG08287m01_CDS.1	-		-						MAYHNHLSQQDLPLHHFTDQTQQQHQPFQSDQPDPNSKPTEPHHPFQPAPNWLNTALLRNYTNADANNNHNNSPNNNGGGGASNFLNLHVTASDSTTSQASNQWLSQPHRPILHRNHSDVIDDVTAVAGDSMIAATISHDSADLKPDSSLNKTDIVVESGGGGADGGMINWQNARHKAEILAHPLYEPLLSAHVACLRIATPVDQLPRIDAQLAQSQNVVAKYSALGHGMVGDDKELDQFMRHYVLLLCSFKEQLQQHVRVHAMEAVMACWEIEQSLQSLTGVSPGEGTGATMSDDEDDQVDSDANLFDGSMDGHDSMGFGPLIPTESERSLMERVRQELKHELKQGYKEKIVDIREEILRKRRAGKLPGDTTSVLKAWWQSHSKWPYPTEEDKARLVQ…	54.69	49.98	6.3648
Prunus armeniaca	PARG08287m01	Prunus armeniaca Genome v1.0 Assembly & Annotation	v1.0 (2019-11-20)	Chuanzhihong	II	KNOPE3	LG2	35650176	35650297	PARG08287m01_CDS.2	-
Prunus armeniaca	PARG08287m01	Prunus armeniaca Genome v1.0 Assembly & Annotation	v1.0 (2019-11-20)	Chuanzhihong	II	KNOPE3	LG2	35649900	35650094	PARG08287m01_CDS.3	-
Prunus armeniaca	PARG08287m01	Prunus armeniaca Genome v1.0 Assembly & Annotation	v1.0 (2019-11-20)	Chuanzhihong	II	KNOPE3	LG2	35649695	35649827	PARG08287m01_CDS.4	-
Prunus armeniaca	PARG08287m01	Prunus armeniaca Genome v1.0 Assembly & Annotation	v1.0 (2019-11-20)	Chuanzhihong	II	KNOPE3	LG2	35649301	35649438	PARG08287m01_CDS.5	-
Prunus armeniaca	PARG08287m01	Prunus armeniaca Genome v1.0 Assembly & Annotation	v1.0 (2019-11-20)	Chuanzhihong	II	KNOPE3	LG2	35649186	35649226	PARG08287m01_CDS.6	-	Last exon was missing. Improved exon-intron annotation
Prunus armeniaca	PARG08287m01	Prunus armeniaca Genome v1.0 Assembly & Annotation	v1.0 (2019-11-20)	Chuanzhihong	II	KNOPE3	LG2	35647268	35649186	PARG08287m01_3'utr	-
Prunus armeniaca	PARG28175m01	Prunus armeniaca Genome v1.0 Assembly & Annotation	v1.0 (2019-11-20)	Chuanzhihong	II	KNOPE4	LG8	21139872	21140128	PARG28175m01_5'utr	+
Prunus armeniaca	PARG28175m01	Prunus armeniaca Genome v1.0 Assembly & Annotation	v1.0 (2019-11-20)	Chuanzhihong	II	KNOPE4	LG8	21140128	21140623	PARG28175m01_CDS.1	+		-						MAFHHHHHHHQQQQTPPEMAFHSFASDPPPLSGAPTWLNNAAFRQQNNFLHDARNDDVVISPSGKSSNCSGRNRREISGYDGEEEEEDELECESARFKADLVGHPLYEQLVSAHVSCLRIATPVDQLPRIDEQLVQSQRVVDKYSALRANGDVQVMDEKELDLFMTNYVLLLCSFKEQLQQHVRVHAMEAVMACWELDQSLQSLTGVSTGEGTGATMSDDDDQVDSDINSYDGSLDGPDTMGFGPLVPTESERSLMERVRQELKHELKQGYKEKIVDIREEILRKRRAGKLPGDTTSVLKSWWQSHSKWPYPTEEDKARLVQETGLQLKQINNWFINQRKRNWHSNISSTSVLKSKRKR	56.25	41.04	5.9598
Prunus armeniaca	PARG28175m01	Prunus armeniaca Genome v1.0 Assembly & Annotation	v1.0 (2019-11-20)	Chuanzhihong	II	KNOPE4	LG8	21141080	21141201	PARG28175m01_CDS.2	+
Prunus armeniaca	PARG28175m01	Prunus armeniaca Genome v1.0 Assembly & Annotation	v1.0 (2019-11-20)	Chuanzhihong	II	KNOPE4	LG8	21141297	21141488	PARG28175m01_CDS.3	+
Prunus armeniaca	PARG28175m01	Prunus armeniaca Genome v1.0 Assembly & Annotation	v1.0 (2019-11-20)	Chuanzhihong	II	KNOPE4	LG8	21141569	21141701	PARG28175m01_CDS.4	+
Prunus armeniaca	PARG28175m01	Prunus armeniaca Genome v1.0 Assembly & Annotation	v1.0 (2019-11-20)	Chuanzhihong	II	KNOPE4	LG8	21141790	21141927	PARG28175m01_CDS.5	+
Prunus armeniaca	PARG28175m01	Prunus armeniaca Genome v1.0 Assembly & Annotation	v1.0 (2019-11-20)	Chuanzhihong	II	KNOPE4	LG8	21142037	21142041	PARG28175m01_CDS.6	+	Last exon was missing. Improved exon-intron annotation
Prunus armeniaca	PARG28175m01	Prunus armeniaca Genome v1.0 Assembly & Annotation	v1.0 (2019-11-20)	Chuanzhihong	II	KNOPE4	LG8	21142041	21142415	PARG28175m01_3'utr	+
Prunus armeniaca	PARG23717m01	Prunus armeniaca Genome v1.0 Assembly & Annotation	v1.0 (2019-11-20)	Chuanzhihong	II	KNOPE7	LG7	8533636	8534468	PARG23717m01_5'utr	+
Prunus armeniaca	PARG23717m01	Prunus armeniaca Genome v1.0 Assembly & Annotation	v1.0 (2019-11-20)	Chuanzhihong	II	KNOPE7	LG7	8534468	8534759	PARG23717m01_CDS.1	+		-						MQESGLGMMGGGGLSSGDAHHEHHNRQLKAEIATHPLYEQLLSAHVSCLRVATPIDQLPLIDAQLSQSHHLLRSYASQQQHGHSVSPHERQELDNFLAQYLIVLCSFKEQLQQHVRVHAVEAVMACREIESNLQALTGVSLGEGSGATMSDDEDDMQMDFSLDQSGGDGHDMMGFGPLLPTESERSLMERVRQELKIELKQGFKSRIEDVREEILRKRRAGKLPGDTTTVLKNWWQQHSKWPYPTEDDKAKLVEETGLQLKQINNWFINQRKRNWHSNSQSVTSLKSKRKR	57.81	33.07	6.8205
Prunus armeniaca	PARG23717m01	Prunus armeniaca Genome v1.0 Assembly & Annotation	v1.0 (2019-11-20)	Chuanzhihong	II	KNOPE7	LG7	8534841	8534962	PARG23717m01_CDS.2	+
Prunus armeniaca	PARG23717m01	Prunus armeniaca Genome v1.0 Assembly & Annotation	v1.0 (2019-11-20)	Chuanzhihong	II	KNOPE7	LG7	8537317	8537508	PARG23717m01_CDS.3	+
Prunus armeniaca	PARG23717m01	Prunus armeniaca Genome v1.0 Assembly & Annotation	v1.0 (2019-11-20)	Chuanzhihong	II	KNOPE7	LG7	8537694	8537826	PARG23717m01_CDS.4	+
Prunus armeniaca	PARG23717m01	Prunus armeniaca Genome v1.0 Assembly & Annotation	v1.0 (2019-11-20)	Chuanzhihong	II	KNOPE7	LG7	8538009	8538150	PARG23717m01_CDS.5	+
Prunus armeniaca	PARG23717m01	Prunus armeniaca Genome v1.0 Assembly & Annotation	v1.0 (2019-11-20)	Chuanzhihong	II	KNOPE7	LG7	8538150	8538543	PARG23717m01_3'utr	+
Prunus armeniaca	PARG06889m01	Prunus armeniaca Genome v1.0 Assembly & Annotation	v1.0 (2019-11-20)	Chuanzhihong	M	KNOPEM2	LG2	26828608	26828963	PARG06889m01_5'utr	+
Prunus armeniaca	PARG06889m01	Prunus armeniaca Genome v1.0 Assembly & Annotation	v1.0 (2019-11-20)	Chuanzhihong	M	KNOPEM2	LG2	26828963	26829149	PARG06889m01_CDS.1	+		-						MEDNYNGDDDQNKGVFSACTESQSDEGDVVGEEELEQEVLKRRISGHPLYGLLMENHINCLKVGLGENIGEIGVTGTEKDKLKATAIPTSSDLDQFMEAYCDALNKLKEAMEDPIKETTSFITDMYAQLEDLSASKNTTLTRTPQLEELHARPHLTDYADEN	n.a.	18.04	4.0519
Prunus armeniaca	PARG06889m01	Prunus armeniaca Genome v1.0 Assembly & Annotation	v1.0 (2019-11-20)	Chuanzhihong	M	KNOPEM2	LG2	26829524	26829629	PARG06889m01_CDS.2	+
Prunus armeniaca	PARG06889m01	Prunus armeniaca Genome v1.0 Assembly & Annotation	v1.0 (2019-11-20)	Chuanzhihong	M	KNOPEM2	LG2	26829709	26829907	PARG06889m01_CDS.3	+
Prunus armeniaca	PARG06889m01	Prunus armeniaca Genome v1.0 Assembly & Annotation	v1.0 (2019-11-20)	Chuanzhihong	M	KNOPEM2	LG2	26829907	26829986	PARG06889m01_3'utr	+
Prunus armeniaca	PaLWMG0500021733.01	Prunus armeniaca Longwangmao Whole Genome v1.0	v1.0 (2021-03-11)	Longwangmao	I	KNOPEM	Chr5	18260779	18260892	PaLWMG0500021733.01_5'utr	+	Annotation was missing and it was provided.
Prunus armeniaca	PaLWMG0500021733.01	Prunus armeniaca Longwangmao Whole Genome v1.0	v1.0 (2021-03-11)	Longwangmao	M	KNOPEM	Chr5	18260892	18261036	PaLWMG0500021733.01_CDS.1	+		n.a.						MEGALSSSTTYKEKENQENVEDHEILKNRISTHPLYGLLVEAHLDCLKVGGISGDLDLEGDVSRDMKQLDNKYKASENRQSDLDHFMEAYCLALGKLKEAMEEPQQTSMAFISNMHLQLKELTGSHQPEPATSLSGQSVDHRN	n.a.	16.02	4.7406
Prunus armeniaca	PaLWMG0500021733.01	Prunus armeniaca Longwangmao Whole Genome v1.0	v1.0 (2021-03-11)	Longwangmao	I	KNOPEM	Chr5	18261336	18261453	PaLWMG0500021733.01_CDS.2	+
Prunus armeniaca	PaLWMG0500021733.01	Prunus armeniaca Longwangmao Whole Genome v1.0	v1.0 (2021-03-11)	Longwangmao	I	KNOPEM	Chr5	18261851	18262022	PaLWMG0500021733.01_CDS.3	+
Prunus armeniaca	PaLWMG0500021733.01	Prunus armeniaca Longwangmao Whole Genome v1.0	v1.0 (2021-03-11)	Longwangmao	I	KNOPEM	Chr5	18262022	18262208	PaLWMG0500021733.01_3'utr	+
Prunus armeniaca	PaLWMG0600025654.01	Prunus armeniaca Longwangmao Whole Genome v1.0	v1.0 (2021-03-11)	Longwangmao	I	KNOPE6	Chr6	25323066	25323450	PaLWMG0600025654.01_5'utr	+	Annotation was missing and it was provided.
Prunus armeniaca	PaLWMG0600025654.01	Prunus armeniaca Longwangmao Whole Genome v1.0	v1.0 (2021-03-11)	Longwangmao	I	KNOPE6	Chr6	25323450	25323738	PaLWMG0600025654.01_CDS.1	+		n.a.						MNMEDFYRLNPGVISGSEIDVNVVHQVENMATSTSNTSCGFHGHPHPQGHVVDDNMLLFQTEGMESDHHMSDLIKTQIANHPRFPDLVDAYLECQKVGAPPEMKSLLEEIGRVSHPMSTCSEIGADPELDEFMESYCEVLRGYKEELSKPFDEATNFLTNIQSQLRNLCKGTFPKTSWDCNSDEGVGSSEEEFSCGEVEAAESQETAAARAGGDRELKDMLLHKYSGYLTNLRKEFLKKRKKGKLPKDARTALLDWWTTHYRWPYPTEEEKLHLSEVTGLDQKQINNWFINQRKRHWKPSEDMRFALMEGVGGSVGAPMLFDAGVGTGNIDDM	71.88	37.62	4.7848
Prunus armeniaca	PaLWMG0600025654.01	Prunus armeniaca Longwangmao Whole Genome v1.0	v1.0 (2021-03-11)	Longwangmao	I	KNOPE6	Chr6	25323838	25323949	PaLWMG0600025654.01_CDS.2	+
Prunus armeniaca	PaLWMG0600025654.01	Prunus armeniaca Longwangmao Whole Genome v1.0	v1.0 (2021-03-11)	Longwangmao	I	KNOPE6	Chr6	25324189	25324337	PaLWMG0600025654.01_CDS.3	+
Prunus armeniaca	PaLWMG0600025654.01	Prunus armeniaca Longwangmao Whole Genome v1.0	v1.0 (2021-03-11)	Longwangmao	I	KNOPE6	Chr6	25325221	25325475	PaLWMG0600025654.01_CDS.4	+
Prunus armeniaca	PaLWMG0600025654.01	Prunus armeniaca Longwangmao Whole Genome v1.0	v1.0 (2021-03-11)	Longwangmao	I	KNOPE6	Chr6	25325798	25325999	PaLWMG0600025654.01_CDS.5	+
Prunus armeniaca	PaLWMG0600025654.01	Prunus armeniaca Longwangmao Whole Genome v1.0	v1.0 (2021-03-11)	Longwangmao	I	KNOPE6	Chr6	25325999	25326242	PaLWMG0600025654.01_3'utr	+
Prunus avium	Pavi_FUN_016680-T1	Prunus avium Tieton Genome v2.0 Assembly & Annotation	v2.0 (2020-09-29)	Tieton	I	STMlike1	chr_3	29098819	29098883	Pavi_FUN_016680-T1_5'utr	+
Prunus avium	Pavi_FUN_016680-T1	Prunus avium Tieton Genome v2.0 Assembly & Annotation	v2.0 (2020-09-29)	Tieton	I	STMlike1	chr_3	29098883	29099159	Pavi_FUN_016680-T1_CDS.1	+	CDS 1 too short. Found new start codon upstream	Pavi_FUN_031654-T1 (STMlike2)	0.3302	1.6337	0.202118	124.52	Segmental	MERGGTNCNNNSGVTYSGLMMGFGNNTSRTGSSKAQFLSLPLMVGCSHPNLQSDHQTTDQEMMVSCSDSMKAKIMAHPLFPRLLASYVSCQKVGAPPEVVARLEQACSTAAHNSEAACLGGGDPDPALDQFMEAYCEMLTKYEEELTKPFKEAMLFLSKIDSQLRALTVHSSSDSASSGDNIVGRSGSPEEVDATMNGSCIDPRAEDREIKAKLLRKYTGYLGSLKQEFMKKKKNGKLPKEARHQLLDWWSRHYKWPYPSEAQKLALAESTCLDLKQINNWFINQRKRHWKPSEDIQFAVMDPTHPHHHPHFYMDNNLTFPMNSTSTPL	84.38	36.82	7.2731
Prunus avium	Pavi_FUN_016680-T1	Prunus avium Tieton Genome v2.0 Assembly & Annotation	v2.0 (2020-09-29)	Tieton	I	STMlike1	chr_3	29099405	29099655	Pavi_FUN_016680-T1_CDS.2	+
Prunus avium	Pavi_FUN_016680-T1	Prunus avium Tieton Genome v2.0 Assembly & Annotation	v2.0 (2020-09-29)	Tieton	I	STMlike1	chr_3	29100087	29100341	Pavi_FUN_016680-T1_CDS.3	+
Prunus avium	Pavi_FUN_016680-T1	Prunus avium Tieton Genome v2.0 Assembly & Annotation	v2.0 (2020-09-29)	Tieton	I	STMlike1	chr_3	29100566	29100776	Pavi_FUN_016680-T1_CDS.4	+
Prunus avium	Pavi_FUN_016680-T1	Prunus avium Tieton Genome v2.0 Assembly & Annotation	v2.0 (2020-09-29)	Tieton	I	STMlike1	chr_3	29100776	29100776	Pavi_FUN_016680-T1_3'utr	+
Prunus avium	Pavi_FUN_031654-T1	Prunus avium Tieton Genome v2.0 Assembly & Annotation	v2.0 (2020-09-29)	Tieton	I	STMlike2	chr_4	886602	886602	Pavi_FUN_031654-T1_5'utr	+
Prunus avium	Pavi_FUN_031654-T1	Prunus avium Tieton Genome v2.0 Assembly & Annotation	v2.0 (2020-09-29)	Tieton	I	STMlike2	chr_4	886602	887034	Pavi_FUN_031654-T1_CDS.1	+		-						MEGGSNGTCSMMAFGENSSSNGGGLCPMMMVPALMTSHHSHHHHHQHHHPTNPTNADPNTTTPFQLPQLPPSNHNRNSISSFIFNDHHPNNNNHPAAAAACYFMDNNNSNHDGSSSSSSSSVKAKIMAHPHYHRLLASYINCQKVGAPPEVVARLEEACASAASIGQMMSSSSGSGCLGEDPALDQFMEAYCEMLTKYEQELSKPFKEAMIFLQRVESQFKALTLSSSSDSAVCGDGLDRNGSSEEEVDVNNNFIDPQAEDRELKGQLLRKYSGYLGSLKQEFMKKRKKGKLPKEARQQLLDWWSRHYKWPYPSESQKLALAESTGLDQKQINNWFINQRKRHWKPSEDMQFVVMDATHPGHYYMDTVLGNPFPMDISPPLL	85.94	42.63	6.8067
Prunus avium	Pavi_FUN_031654-T1	Prunus avium Tieton Genome v2.0 Assembly & Annotation	v2.0 (2020-09-29)	Tieton	I	STMlike2	chr_4	887460	887725	Pavi_FUN_031654-T1_CDS.2	+
Prunus avium	Pavi_FUN_031654-T1	Prunus avium Tieton Genome v2.0 Assembly & Annotation	v2.0 (2020-09-29)	Tieton	I	STMlike2	chr_4	890758	891003	Pavi_FUN_031654-T1_CDS.3	+
Prunus avium	Pavi_FUN_031654-T1	Prunus avium Tieton Genome v2.0 Assembly & Annotation	v2.0 (2020-09-29)	Tieton	I	STMlike2	chr_4	891162	891369	Pavi_FUN_031654-T1_CDS.4	+
Prunus avium	Pavi_FUN_031654-T1	Prunus avium Tieton Genome v2.0 Assembly & Annotation	v2.0 (2020-09-29)	Tieton	I	STMlike2	chr_4	891369	891369	Pavi_FUN_031654-T1_3'utr	+
Prunus avium	Pavi_FUN_005776-T1	Prunus avium Tieton Genome v2.0 Assembly & Annotation	v2.0 (2020-09-29)	Tieton	I	KNOPE1	chr_1	45982538	45982538	Pavi_FUN_005776-T1_5'utr	+
Prunus avium	Pavi_FUN_005776-T1	Prunus avium Tieton Genome v2.0 Assembly & Annotation	v2.0 (2020-09-29)	Tieton	I	KNOPE1	chr_1	45982538	45982979	Pavi_FUN_005776-T1_CDS.1	+		-						MEEYNQMDHESSGGRGNFLYASPNLGGNYGRASHDHQMGINAFHLQSSGGGDFHSPGGAHPINVKTEASTSHHGHHKFQYNNNNNNNNNNPLLSSRGHQPVVQQQHNLDRQNDDHTLSSNEVEAIKAKIIAHPQYSNLLEAYMDCQRVGAPSEVVARLTAARQEFEARQRSSVASREASKDPELDQFMEAYYDMLVKYREELTRPIQEAMDFMRRIETQLNMLGNNNAPPLRIFSPSEDKCEGIGSSEEEQENSGGETEVPEIDPRAEDRELKNHLLKKYSGYLSSLKQELSKKKKKGKLPKDARQKLLSWWELHYKWPYPSESEKVALAESTGLDQKQINNWFINQRKRHWKPSEDMQFMVMDGLHPQNAALYMDGHYIGDGHYRLGP	89.06	44.41	6.5882
Prunus avium	Pavi_FUN_005776-T1	Prunus avium Tieton Genome v2.0 Assembly & Annotation	v2.0 (2020-09-29)	Tieton	I	KNOPE1	chr_1	45983075	45983198	Pavi_FUN_005776-T1_CDS.2	+
Prunus avium	Pavi_FUN_005776-T1	Prunus avium Tieton Genome v2.0 Assembly & Annotation	v2.0 (2020-09-29)	Tieton	I	KNOPE1	chr_1	45983317	45983465	Pavi_FUN_005776-T1_CDS.3	+
Prunus avium	Pavi_FUN_005776-T1	Prunus avium Tieton Genome v2.0 Assembly & Annotation	v2.0 (2020-09-29)	Tieton	I	KNOPE1	chr_1	45984957	45985211	Pavi_FUN_005776-T1_CDS.4	+
Prunus avium	Pavi_FUN_005776-T1	Prunus avium Tieton Genome v2.0 Assembly & Annotation	v2.0 (2020-09-29)	Tieton	I	KNOPE1	chr_1	45985374	45985578	Pavi_FUN_005776-T1_CDS.5	+
Prunus avium	Pavi_FUN_005776-T1	Prunus avium Tieton Genome v2.0 Assembly & Annotation	v2.0 (2020-09-29)	Tieton	I	KNOPE1	chr_1	45985578	45985649	Pavi_FUN_005776-T1_3'utr	+
Prunus avium	Pavi_FUN_003859-T1	Prunus avium Tieton Genome v2.0 Assembly & Annotation	v2.0 (2020-09-29)	Tieton	I	KNOPE2	chr_1	34558396	34558396	Pavi_FUN_003859-T1_5'utr	-
Prunus avium	Pavi_FUN_003859-T1	Prunus avium Tieton Genome v2.0 Assembly & Annotation	v2.0 (2020-09-29)	Tieton	I	KNOPE2	chr_1	34558051	34558396	Pavi_FUN_003859-T1_CDS.1	-		-						MYGLQSTAEYADKGFQSTAEYEDRALMTPENLILPLDYQSLLVSSGAFRGEHHHHRLPMFGSDDVVLYSAMSEAASPTITPEFQREEDVFGAIKAKIASHPTYPRLIHAYIECQKVGAPPEIASFLDEIRRENDFCNYKQQQQQQQRGSCNSNSSMPSTYLGADPELDEFMETYCEMLVKYKSDLSRPFDEATTFLNKIELQLSNLCTSSAHASSIRTLSDEGGASSDEDFSGGEIEVQEAQQRGEDRDLKDRLMRRFGSHIGTLKLEFSKKKKKGKLPKEARQTLFDWWSVHYKWPYPTEADKIALAESTGLDQRQINNWFINQRKRHWRPSENMQFAVMDNISGPFFTDD	79.69	40.28	5.0791
Prunus avium	Pavi_FUN_003859-T1	Prunus avium Tieton Genome v2.0 Assembly & Annotation	v2.0 (2020-09-29)	Tieton	I	KNOPE2	chr_1	34557672	34557840	Pavi_FUN_003859-T1_CDS.2	-
Prunus avium	Pavi_FUN_003859-T1	Prunus avium Tieton Genome v2.0 Assembly & Annotation	v2.0 (2020-09-29)	Tieton	I	KNOPE2	chr_1	34557359	34557507	Pavi_FUN_003859-T1_CDS.3	-
Prunus avium	Pavi_FUN_003859-T1	Prunus avium Tieton Genome v2.0 Assembly & Annotation	v2.0 (2020-09-29)	Tieton	I	KNOPE2	chr_1	34553250	34553489	Pavi_FUN_003859-T1_CDS.4	-
Prunus avium	Pavi_FUN_003859-T1	Prunus avium Tieton Genome v2.0 Assembly & Annotation	v2.0 (2020-09-29)	Tieton	I	KNOPE2	chr_1	34552998	34553157	Pavi_FUN_003859-T1_CDS.5	-
Prunus avium	Pavi_FUN_003859-T1	Prunus avium Tieton Genome v2.0 Assembly & Annotation	v2.0 (2020-09-29)	Tieton	I	KNOPE2	chr_1	34552998	34552998	Pavi_FUN_003859-T1_3'utr	-
Prunus avium	Pavi_FUN_025879-T1_FUN_025880-T1	Prunus avium Tieton Genome v2.0 Assembly & Annotation	v2.0 (2020-09-29)	Tieton	I	KNOPE2.1	chr_5	30561230	30561230	Pavi_FUN_025879-T1_FUN_025880-T1_5'utr	+	FUN_025879-T1 and FUN_025880-T1 were partials. They were merged as coding 5' and 3' of the same product
Prunus avium	Pavi_FUN_025879-T1_FUN_025880-T1	Prunus avium Tieton Genome v2.0 Assembly & Annotation	v2.0 (2020-09-29)	Tieton	I	KNOPE2.1	chr_5	30561230	30561641	Pavi_FUN_025879-T1_FUN_025880-T1_CDS.1	+		-						MMEELYGLASSTPASGFSSDQYYSSSMAMPENLSVPDHHQHQVEVDCYDYYHKSAFEPLAAALGDRMPGLQRPDPVFSGCSSGVSDAASAVAAGINNQRERGGGCGLGEEVSCEMNAKIALHPLYPKLLQAYIDCQKVGAPPEVASVLDEIRRESDHLICRRSSTSASTCMATADPELDAFMETYCDILVKYKSDLTRPFDEAITFLNKMETQLITLSSNNTTTNDGGGSSDEEDLSGGETSPRTGEEHELKDKLLRKYSGYISTLKHEFSKKKKKGKLPREARQTLFDWWNLHDKWPYPTEADKISLAQVTGLDQKQINNWFINQRKRHWKPSENMQFAVMDTIYRPCFTKD	75	39.53	5.2874
Prunus avium	Pavi_FUN_025879-T1_FUN_025880-T1	Prunus avium Tieton Genome v2.0 Assembly & Annotation	v2.0 (2020-09-29)	Tieton	I	KNOPE2.1	chr_5	30561979	30562114	Pavi_FUN_025879-T1_FUN_025880-T1_CDS.2	+
Prunus avium	Pavi_FUN_025879-T1_FUN_025880-T1	Prunus avium Tieton Genome v2.0 Assembly & Annotation	v2.0 (2020-09-29)	Tieton	I	KNOPE2.1	chr_5	30562229	30562356	Pavi_FUN_025879-T1_FUN_025880-T1_CDS.3	+
Prunus avium	Pavi_FUN_025879-T1_FUN_025880-T1	Prunus avium Tieton Genome v2.0 Assembly & Annotation	v2.0 (2020-09-29)	Tieton	I	KNOPE2.1	chr_5	30566433	30566663	Pavi_FUN_025879-T1_FUN_025880-T1_CDS.4	+
Prunus avium	Pavi_FUN_025879-T1_FUN_025880-T1	Prunus avium Tieton Genome v2.0 Assembly & Annotation	v2.0 (2020-09-29)	Tieton	I	KNOPE2.1	chr_5	30566752	30566911	Pavi_FUN_025879-T1_FUN_025880-T1_CDS.5	+
Prunus avium	Pavi_FUN_025879-T1_FUN_025880-T1	Prunus avium Tieton Genome v2.0 Assembly & Annotation	v2.0 (2020-09-29)	Tieton	I	KNOPE2.1	chr_5	30566911	30567084	Pavi_FUN_025879-T1_FUN_025880-T1_3'utr	+
Prunus avium	Pavi_FUN_022600-T1	Prunus avium Tieton Genome v2.0 Assembly & Annotation	v2.0 (2020-09-29)	Tieton	I	KNOPE6	chr_6	34715646	34716039	Pavi_FUN_022600-T1_5'utr	+
Prunus avium	Pavi_FUN_022600-T1	Prunus avium Tieton Genome v2.0 Assembly & Annotation	v2.0 (2020-09-29)	Tieton	I	KNOPE6	chr_6	34716039	34716327	Pavi_FUN_022600-T1_CDS.1	+		-						MNMEDFYRLNPGVISGSEIDVNVVHQVENMATSTSNTSCGFHGHPHHQGHVVDDNMLLFQTEGMGSDHHMSDLIKTQIANHPRFPDLVDAYLECQKVGAPPEMKSLLEEIGRVSHPMSTCSEIGADPELDEFMESYCEVLRGYKEELSKPFDEATNFLTNIQSQLRNLCKGTFPKTSWDCNSDEGVGSSEEEFSCGEVEAAESQETAAARAGGDRELKDMLLHKYSGYLSNLRKEFLKKRKKGKLPKDARTALLDWWTTHYRWPYPTEEEKLHLSEVTGLDQKQINNWFINQRKRHWKPSEDMRFALMEGVGGSIGAPMLFDAGVGTGNIDDM	71.88	37.59	4.9057
Prunus avium	Pavi_FUN_022600-T1	Prunus avium Tieton Genome v2.0 Assembly & Annotation	v2.0 (2020-09-29)	Tieton	I	KNOPE6	chr_6	34716436	34716547	Pavi_FUN_022600-T1_CDS.2	+
Prunus avium	Pavi_FUN_022600-T1	Prunus avium Tieton Genome v2.0 Assembly & Annotation	v2.0 (2020-09-29)	Tieton	I	KNOPE6	chr_6	34716786	34716934	Pavi_FUN_022600-T1_CDS.3	+
Prunus avium	Pavi_FUN_022600-T1	Prunus avium Tieton Genome v2.0 Assembly & Annotation	v2.0 (2020-09-29)	Tieton	I	KNOPE6	chr_6	34717739	34717993	Pavi_FUN_022600-T1_CDS.4	+
Prunus avium	Pavi_FUN_022600-T1	Prunus avium Tieton Genome v2.0 Assembly & Annotation	v2.0 (2020-09-29)	Tieton	I	KNOPE6	chr_6	34718317	34718518	Pavi_FUN_022600-T1_CDS.5	+
Prunus avium	Pavi_FUN_022600-T1	Prunus avium Tieton Genome v2.0 Assembly & Annotation	v2.0 (2020-09-29)	Tieton	I	KNOPE6	chr_6	34718518	34718611	Pavi_FUN_022600-T1_3'utr	+
Prunus avium	Pavi_FUN_006652-T1	Prunus avium Tieton Genome v2.0 Assembly & Annotation	v2.0 (2020-09-29)	Tieton	II	KNOPE3	chr_1	51535823	51536141	Pavi_FUN_006652-T1_5'utr	-
Prunus avium	Pavi_FUN_006652-T1	Prunus avium Tieton Genome v2.0 Assembly & Annotation	v2.0 (2020-09-29)	Tieton	II	KNOPE3	chr_1	51535109	51535823	Pavi_FUN_006652-T1_CDS.1	-		Pavi_FUN_039713-T1 (KNOPE4)	0.244	1.4734	0.165603	112.302	Segmental	MAYHNHLSQQDLPLHHFTDQTQQHHQPFQSDQPDPNSKPREPHHPFQPAPNWLNTALLRNYTNADANNNHNNNNGGGGASNFLNLHVTASDSTTSQASNQWLSQPHRPILHRNHSDVIDDVTAVGGDSMIAATISHDSADLKPDSSLNKTDIVVESGGGGGDGGMINWQNARHKAEILAHPLYEPLLSAHVACLRIATPVDQLPRIDAQLAQSQNVVAKYSALGHGMVGDDKELDQFMRHYVLLLCSFKEQLQQHVRVHAMEAVMACWEIEQSLQSLTGVSPGEGTGATMSDDEDDQVDSDANLFDGSMDGHDSMGFGPLIPTESERSLMERVRQELKHELKQGYKEKIVDIREEILRKRRAGKLPGDTTSVLKAWWQSHSKWPYPTEEDKARLVQETG…	54.69	49.72	6.4702
Prunus avium	Pavi_FUN_006652-T1	Prunus avium Tieton Genome v2.0 Assembly & Annotation	v2.0 (2020-09-29)	Tieton	II	KNOPE3	chr_1	51534121	51534242	Pavi_FUN_006652-T1_CDS.2	-
Prunus avium	Pavi_FUN_006652-T1	Prunus avium Tieton Genome v2.0 Assembly & Annotation	v2.0 (2020-09-29)	Tieton	II	KNOPE3	chr_1	51533843	51534037	Pavi_FUN_006652-T1_CDS.3	-
Prunus avium	Pavi_FUN_006652-T1	Prunus avium Tieton Genome v2.0 Assembly & Annotation	v2.0 (2020-09-29)	Tieton	II	KNOPE3	chr_1	51533638	51533770	Pavi_FUN_006652-T1_CDS.4	-
Prunus avium	Pavi_FUN_006652-T1	Prunus avium Tieton Genome v2.0 Assembly & Annotation	v2.0 (2020-09-29)	Tieton	II	KNOPE3	chr_1	51533242	51533379	Pavi_FUN_006652-T1_CDS.5	-
Prunus avium	Pavi_FUN_006652-T1	Prunus avium Tieton Genome v2.0 Assembly & Annotation	v2.0 (2020-09-29)	Tieton	II	KNOPE3	chr_1	51533127	51533167	Pavi_FUN_006652-T1_CDS.6	-	Last exon was missing. Improved exon-intron annotation
Prunus avium	Pavi_FUN_006652-T1	Prunus avium Tieton Genome v2.0 Assembly & Annotation	v2.0 (2020-09-29)	Tieton	II	KNOPE3	chr_1	51532575	51533127	Pavi_FUN_006652-T1_3'utr	-
Prunus avium	Pavi_FUN_006506-T1	Prunus avium Tieton Genome v2.0 Assembly & Annotation	v2.0 (2020-09-29)	Tieton	II	KNOPE3	chr_1	50613506	50613974	Pavi_FUN_006506-T1_5'utr	-
Prunus avium	Pavi_FUN_006506-T1	Prunus avium Tieton Genome v2.0 Assembly & Annotation	v2.0 (2020-09-29)	Tieton	II	KNOPE3	chr_1	50612780	50613506	Pavi_FUN_006506-T1_CDS.1	-		Pavi_FUN_006652-T1 (KNOPE3)	0.0009	0	99	0	Segmental	MAYHNHLSQQDLPLHHFTDQTQQQHQPFQSDQPDPNSKPREPHHPFQPAPNWLNTALLRNYTNADANNNHNNSPNNNNGGGGASNFLNLHVTASDSTTSQASNQWLSQPHRPILHRNHSDVIDDVTAVGGDSMIAATISHDSADLKPDSSLNKTDIVVESGGGGGDGGMINWQNARHKAEILAHPLYEPLLSAHVACLRIATPVDQLPRIDAQLAQSQNVVAKYSALGHGMVGDDKELDQFMRHYVLLLCSFKEQLQQHVRVHAMEAVMACWEIEQSLQSLTGVSPGEGTGATMSDDEDDQVDSDANLFDGSMDGHDSMGFGPLIPTESERSLMERVRQELKHELKQGYKEKIVDIREEILRKRRAGKLPGDTTSVLKAWWQSHSKWPYPTEEDKARLV…	54.69	50.12	6.4344
Prunus avium	Pavi_FUN_006506-T1	Prunus avium Tieton Genome v2.0 Assembly & Annotation	v2.0 (2020-09-29)	Tieton	II	KNOPE3	chr_1	50611774	50611895	Pavi_FUN_006506-T1_CDS.2	-
Prunus avium	Pavi_FUN_006506-T1	Prunus avium Tieton Genome v2.0 Assembly & Annotation	v2.0 (2020-09-29)	Tieton	II	KNOPE3	chr_1	50611497	50611691	Pavi_FUN_006506-T1_CDS.3	-
Prunus avium	Pavi_FUN_006506-T1	Prunus avium Tieton Genome v2.0 Assembly & Annotation	v2.0 (2020-09-29)	Tieton	II	KNOPE3	chr_1	50611292	50611424	Pavi_FUN_006506-T1_CDS.4	-
Prunus avium	Pavi_FUN_006506-T1	Prunus avium Tieton Genome v2.0 Assembly & Annotation	v2.0 (2020-09-29)	Tieton	II	KNOPE3	chr_1	50610896	50611033	Pavi_FUN_006506-T1_CDS.5	-
Prunus avium	Pavi_FUN_006506-T1	Prunus avium Tieton Genome v2.0 Assembly & Annotation	v2.0 (2020-09-29)	Tieton	II	KNOPE3	chr_1	50610781	50610821	Pavi_FUN_006506-T1_CDS.6	-	Last exon was missing. Improved exon-intron annotation
Prunus avium	Pavi_FUN_006506-T1	Prunus avium Tieton Genome v2.0 Assembly & Annotation	v2.0 (2020-09-29)	Tieton	II	KNOPE3	chr_1	50610781	50610781	Pavi_FUN_006506-T1_3'utr	-
Prunus avium	Pavi_FUN_039713-T1	Prunus avium Tieton Genome v2.0 Assembly & Annotation	v2.0 (2020-09-29)	Tieton	II	KNOPE4	chr_7	29653201	29653425	Pavi_FUN_039713-T1_5'utr	+
Prunus avium	Pavi_FUN_039713-T1	Prunus avium Tieton Genome v2.0 Assembly & Annotation	v2.0 (2020-09-29)	Tieton	II	KNOPE4	chr_7	29653425	29653917	Pavi_FUN_039713-T1_CDS.1	+		Pavi_FUN_006506-T1 (KNOPE3)	0.2298	1.6499	0.139281	125.755	Segmental	MAFHHHHHHQQQQNPPEMAFHSFASDQPPLSGAPTWLNNAAFRQQNSFLHDARNDDVVISPSGKSSNCSGRNRREISGYDGEEEEEDELECESARFKADLVGHPLYEQLVSAHVSCLRIATPVDQLPRIDEQLVQSQRVVDKYSALRANGDVQVMDEKELDLFMTNYVLLLCSFKEQLQQHVRVHAMEAVMACWELDQSLQSLTGVSTGEGTGATMSDDDDQVDSDINSYDGSLDGPDTMGFGPLVPTESERSLMERVRQELKHELKQGYKEKIVDIREEILRKRRAGKLPGDTTSVLKSWWQSHSKWPYPTEEDKARLVQETGLQLKQINNWFINQRKRNWHSNISSTSVLKSKRKR	56.25	40.92	5.8533
Prunus avium	Pavi_FUN_039713-T1	Prunus avium Tieton Genome v2.0 Assembly & Annotation	v2.0 (2020-09-29)	Tieton	II	KNOPE4	chr_7	29654365	29654486	Pavi_FUN_039713-T1_CDS.2	+
Prunus avium	Pavi_FUN_039713-T1	Prunus avium Tieton Genome v2.0 Assembly & Annotation	v2.0 (2020-09-29)	Tieton	II	KNOPE4	chr_7	29654584	29654775	Pavi_FUN_039713-T1_CDS.3	+
Prunus avium	Pavi_FUN_039713-T1	Prunus avium Tieton Genome v2.0 Assembly & Annotation	v2.0 (2020-09-29)	Tieton	II	KNOPE4	chr_7	29654865	29654997	Pavi_FUN_039713-T1_CDS.4	+
Prunus avium	Pavi_FUN_039713-T1	Prunus avium Tieton Genome v2.0 Assembly & Annotation	v2.0 (2020-09-29)	Tieton	II	KNOPE4	chr_7	29655093	29655230	Pavi_FUN_039713-T1_CDS.5	+
Prunus avium	Pavi_FUN_039713-T1	Prunus avium Tieton Genome v2.0 Assembly & Annotation	v2.0 (2020-09-29)	Tieton	II	KNOPE4	chr_7	29655346	29655350	Pavi_FUN_039713-T1_CDS.6	+	Last exon was missing. Improved exon-intron annotation
Prunus avium	Pavi_FUN_039713-T1	Prunus avium Tieton Genome v2.0 Assembly & Annotation	v2.0 (2020-09-29)	Tieton	II	KNOPE4	chr_7	29655350	29655840	Pavi_FUN_039713-T1_3'utr	+
Prunus avium	Pavi_FUN_024978-T1	Prunus avium Tieton Genome v2.0 Assembly & Annotation	v2.0 (2020-09-29)	Tieton	II	KNOPE7	chr_5	25116476	25117196	Pavi_FUN_024978-T1_5'utr	+
Prunus avium	Pavi_FUN_024978-T1	Prunus avium Tieton Genome v2.0 Assembly & Annotation	v2.0 (2020-09-29)	Tieton	II	KNOPE7	chr_5	25117196	25117487	Pavi_FUN_024978-T1_CDS.1	+		-						MQESGLGMMGGGGLSSGDGHHEHHNRQLKAEIATHPLYEQLLSAHVSCLRVATPIDQLPLIDAQLSQSHHLLRSYASQQQHGHSVSPHERQELDNFLAQYLIVLCSFKEQLQQHVRVHAVEAVMACREIESNLQALTGVSLGEGSGATMSDDEDDMQMDFSLDQSGGEGHDMMGFGPLLPTESERSLMERVRQELKIELKQGFKSRIEDVREEILRKRRAGKLPGDTTTVLKNWWQQHSKWPYPTEDDKAKLVEETGLQLKQINNWFINQRKRNWHSNSQSVTSLKSKRKR	57.81	33.07	6.8206
Prunus avium	Pavi_FUN_024978-T1	Prunus avium Tieton Genome v2.0 Assembly & Annotation	v2.0 (2020-09-29)	Tieton	II	KNOPE7	chr_5	25117569	25117690	Pavi_FUN_024978-T1_CDS.2	+
Prunus avium	Pavi_FUN_024978-T1	Prunus avium Tieton Genome v2.0 Assembly & Annotation	v2.0 (2020-09-29)	Tieton	II	KNOPE7	chr_5	25120770	25120961	Pavi_FUN_024978-T1_CDS.3	+
Prunus avium	Pavi_FUN_024978-T1	Prunus avium Tieton Genome v2.0 Assembly & Annotation	v2.0 (2020-09-29)	Tieton	II	KNOPE7	chr_5	25121094	25121226	Pavi_FUN_024978-T1_CDS.4	+
Prunus avium	Pavi_FUN_024978-T1	Prunus avium Tieton Genome v2.0 Assembly & Annotation	v2.0 (2020-09-29)	Tieton	II	KNOPE7	chr_5	25121409	25121550	Pavi_FUN_024978-T1_CDS.5	+
Prunus avium	Pavi_FUN_024978-T1	Prunus avium Tieton Genome v2.0 Assembly & Annotation	v2.0 (2020-09-29)	Tieton	II	KNOPE7	chr_5	25121550	25122028	Pavi_FUN_024978-T1_3'utr	+
Prunus avium	Pavi_FUN_026621-T1	Prunus avium Tieton Genome v2.0 Assembly & Annotation	v2.0 (2020-09-29)	Tieton	M	KNOPEM	chr_5	34606350	34606350	Pavi_FUN_026621-T1_5'utr	+	Found new stop codon upstream the predected one. Improved exon-intron annotation.
Prunus avium	Pavi_FUN_026621-T1	Prunus avium Tieton Genome v2.0 Assembly & Annotation	v2.0 (2020-09-29)	Tieton	M	KNOPEM	chr_5	34606350	34606494	Pavi_FUN_026621-T1_CDS.1	+		Pavi_FUN_004885-T1 (KNOPEM2)	0.6193	3.7598	0.164716	286.57	Segmental	MEGALSSSTTYKEKEKQEIVEDHEILKNRISTHPLYGLLVEAHLDCLKVGGSSGDLDLEGDVSRDMKQLDNKYKASENRQSDLDHFMEAYCLALGKLKDAMEEPQQTSMAFISNMHLQLKELTGSHQPEPATSLSGQSVDHLN	n.a.	15.95	4.7331
Prunus avium	Pavi_FUN_026621-T1	Prunus avium Tieton Genome v2.0 Assembly & Annotation	v2.0 (2020-09-29)	Tieton	M	KNOPEM	chr_5	34606848	34606965	Pavi_FUN_026621-T1_CDS.2	+
Prunus avium	Pavi_FUN_026621-T1	Prunus avium Tieton Genome v2.0 Assembly & Annotation	v2.0 (2020-09-29)	Tieton	M	KNOPEM	chr_5	34607323	34607494	Pavi_FUN_026621-T1_CDS.3	+
Prunus avium	Pavi_FUN_026621-T1	Prunus avium Tieton Genome v2.0 Assembly & Annotation	v2.0 (2020-09-29)	Tieton	M	KNOPEM	chr_5	34607494	34607901	Pavi_FUN_026621-T1_3'utr	+
Prunus avium	Pavi_FUN_004885-T1	Prunus avium Tieton Genome v2.0 Assembly & Annotation	v2.0 (2020-09-29)	Tieton	M	KNOPEM2	chr_1	40872855	40872855	Pavi_FUN_004885-T1_5'utr	+
Prunus avium	Pavi_FUN_004885-T1	Prunus avium Tieton Genome v2.0 Assembly & Annotation	v2.0 (2020-09-29)	Tieton	M	KNOPEM2	chr_1	40872855	40873038	Pavi_FUN_004885-T1_CDS.1	+		-						MEDNYNGDDDQNKGIVRVCTESQSDEGDVVGEELEQEVLKRTISGHPLYGLLMENHINCLKVGLGENIGEIGVTSIEKDKLKAAAIPTSSDLDQFMEAYCDALNKLKEAIEDPIKETTSFITDMYAQLEDLSASKKPH	n.a.	15.25	4.1153
Prunus avium	Pavi_FUN_004885-T1	Prunus avium Tieton Genome v2.0 Assembly & Annotation	v2.0 (2020-09-29)	Tieton	M	KNOPEM2	chr_1	40873404	40873509	Pavi_FUN_004885-T1_CDS.2	+
Prunus avium	Pavi_FUN_004885-T1	Prunus avium Tieton Genome v2.0 Assembly & Annotation	v2.0 (2020-09-29)	Tieton	M	KNOPEM2	chr_1	40873594	40873723	Pavi_FUN_004885-T1_CDS.3	+
Prunus avium	Pavi_FUN_004885-T1	Prunus avium Tieton Genome v2.0 Assembly & Annotation	v2.0 (2020-09-29)	Tieton	M	KNOPEM2	chr_1	40873723	40873723	Pavi_FUN_004885-T1_3'utr	+
Prunus davidiana	Pdav_evm.model.scaffold_35.80	Prunus davidiana Whole Genome v1.0 Assembly & Annotation	v1.0 (2020-07-09)	Zhouxing Shan Tao	I	STMlike1	scaffold_35	431775	431775	Pdav_evm.model.scaffold_35.80_5'utr	-
Prunus davidiana	Pdav_evm.model.scaffold_35.80	Prunus davidiana Whole Genome v1.0 Assembly & Annotation	v1.0 (2020-07-09)	Zhouxing Shan Tao	I	STMlike1	scaffold_35	431499	431775	Pdav_evm.model.scaffold_35.80_CDS.1	-		n.a.						MERGGTNCNNNSGVTYSGLMMGFGNNTSRTGSSKAQFPSLPLMVGCSHPNLQSDHQMTDQEMMVSCSDRMEAKIMAHPLFPRLLASYVSCQKVGAPPEVVARLEQACSAAVHNSEAACLGGGDPDPALDQFMEAYCEMLTKYEEELTKPFKEAMLFLSKIDSQLQALTVHSSSDSASSGDNIVGRSGSPEEVDATMNESCIDPRAEDREIKAKLLHKYTGYLGSLKQEFMKKKKNGKLPKEARHQLLDWWSRHYKWPYPSEAQKLALAESTGLDLKQINNWFINQRKRHWKPSEDIQFAVMDPTHPHHHPHFYMDNNLTFPMNSTSTLL	85.94	36.9	6.7277
Prunus davidiana	Pdav_evm.model.scaffold_35.80	Prunus davidiana Whole Genome v1.0 Assembly & Annotation	v1.0 (2020-07-09)	Zhouxing Shan Tao	I	STMlike1	scaffold_35	430999	431249	Pdav_evm.model.scaffold_35.80_CDS.2	-
Prunus davidiana	Pdav_evm.model.scaffold_35.80	Prunus davidiana Whole Genome v1.0 Assembly & Annotation	v1.0 (2020-07-09)	Zhouxing Shan Tao	I	STMlike1	scaffold_35	430303	430557	Pdav_evm.model.scaffold_35.80_CDS.3	-
Prunus davidiana	Pdav_evm.model.scaffold_35.80	Prunus davidiana Whole Genome v1.0 Assembly & Annotation	v1.0 (2020-07-09)	Zhouxing Shan Tao	I	STMlike1	scaffold_35	429877	430087	Pdav_evm.model.scaffold_35.80_CDS.4	-
Prunus davidiana	Pdav_evm.model.scaffold_35.80	Prunus davidiana Whole Genome v1.0 Assembly & Annotation	v1.0 (2020-07-09)	Zhouxing Shan Tao	I	STMlike1	scaffold_51	429877	429877	Pdav_evm.model.scaffold_35.80_3'utr	-
Prunus davidiana	Pdav_evm.model.scaffold_51.169	Prunus davidiana Whole Genome v1.0 Assembly & Annotation	v1.0 (2020-07-09)	Zhouxing Shan Tao	I	STMlike2	scaffold_51	916326	916326	Pdav_evm.model.scaffold_51.169_5'utr	-
Prunus davidiana	Pdav_evm.model.scaffold_51.169	Prunus davidiana Whole Genome v1.0 Assembly & Annotation	v1.0 (2020-07-09)	Zhouxing Shan Tao	I	STMlike2	scaffold_51	915969	916326	Pdav_evm.model.scaffold_51.169_CDS.1	-		n.a.						MMMVPALMTSHHSHHHHHQHHHPTNPTNADPNTTTPFQLPQLPPSNHNRNSSTSSFIFNDHHPNNNNNNHPAAAAACYFMDNNNCNHDGSSSSSSSVKAKIMAHPHYHRLLASYINCQKVGAPPEVVARLEEACASAASIGQMMSSSSGSGCLGEDPALDQFMEAYCEMLTKYEQELSKPFKEAMIFLQRIESQFKALTLSSSSDSAVCGDGLDRNGSSEEEVDVNNNFIDPQAEDRELKGQLLRKYSGYLGSLKQEFMKKRKKGKLPKEARQQLLDWWSRHYKWPYPSESQKLALAESTGLDQKQINNWFINQRKRHWKPSEDMQFVVMDATHPGHYYMDTVLGNPFPMDISPTLL	85.94	40.32	6.9862
Prunus davidiana	Pdav_evm.model.scaffold_51.169	Prunus davidiana Whole Genome v1.0 Assembly & Annotation	v1.0 (2020-07-09)	Zhouxing Shan Tao	I	STMlike2	scaffold_51	915279	915544	Pdav_evm.model.scaffold_51.169_CDS.2	-
Prunus davidiana	Pdav_evm.model.scaffold_51.169	Prunus davidiana Whole Genome v1.0 Assembly & Annotation	v1.0 (2020-07-09)	Zhouxing Shan Tao	I	STMlike2	scaffold_51	911973	912218	Pdav_evm.model.scaffold_51.169_CDS.3	-
Prunus davidiana	Pdav_evm.model.scaffold_51.169	Prunus davidiana Whole Genome v1.0 Assembly & Annotation	v1.0 (2020-07-09)	Zhouxing Shan Tao	I	STMlike2	scaffold_51	911609	911816	Pdav_evm.model.scaffold_51.169_CDS.4	-
Prunus davidiana	Pdav_evm.model.scaffold_51.169	Prunus davidiana Whole Genome v1.0 Assembly & Annotation	v1.0 (2020-07-09)	Zhouxing Shan Tao	I	STMlike2	scaffold_51	911421	911609	Pdav_evm.model.scaffold_51.169_3'utr	-
Prunus davidiana	Pdav_evm.model.scaffold_0.375	Prunus davidiana Whole Genome v1.0 Assembly & Annotation	v1.0 (2020-07-09)	Zhouxing Shan Tao	I	KNOPE1	scaffold_0	2025470	2026123	Pdav_evm.model.scaffold_0.375_5'utr	-
Prunus davidiana	Pdav_evm.model.scaffold_0.375	Prunus davidiana Whole Genome v1.0 Assembly & Annotation	v1.0 (2020-07-09)	Zhouxing Shan Tao	I	KNOPE1	scaffold_0	2025032	2025470	Pdav_evm.model.scaffold_0.375_CDS.1	-		n.a.						MEEYNQMDHESSGGRGNFLYASPNLGGNYGRASHDHQMGINAFHLQSSGGGDFHSPGGAHPINVKTEASTSHHGHHKFQYNNNNNNNNNPLLSSRGHQPVVQQQHNLDRQNDDHTLSSNEVEAIKAKIIAHPQYSNLLEAYMDCQRVGAPSDVVARLTAARQEFEARQRSSVASREASKDPELDQFMEAYYDMLVKYREELTRPIQEAMDFMRRIETQLNMLGNNNAPPLRIFSPSEDKCEGLGSSEEEQENSGGETEVPEIDPRAEDRELKNHLLKKYSGYLSSLKQELSKKKKKGKLPKDARQKLLSWWELHYKWPYPSESEKVALAESTGLDQKQINNWFINQRKRHWKPSEDMQFMVMDGLHPQNAALYMDGHYIGDGHYRLGP	89.06	44.28	6.5881
Prunus davidiana	Pdav_evm.model.scaffold_0.375	Prunus davidiana Whole Genome v1.0 Assembly & Annotation	v1.0 (2020-07-09)	Zhouxing Shan Tao	I	KNOPE1	scaffold_0	2024815	2024938	Pdav_evm.model.scaffold_0.375_CDS.2	-
Prunus davidiana	Pdav_evm.model.scaffold_0.375	Prunus davidiana Whole Genome v1.0 Assembly & Annotation	v1.0 (2020-07-09)	Zhouxing Shan Tao	I	KNOPE1	scaffold_0	2024561	2024709	Pdav_evm.model.scaffold_0.375_CDS.3	-
Prunus davidiana	Pdav_evm.model.scaffold_0.375	Prunus davidiana Whole Genome v1.0 Assembly & Annotation	v1.0 (2020-07-09)	Zhouxing Shan Tao	I	KNOPE1	scaffold_0	2022788	2023042	Pdav_evm.model.scaffold_0.375_CDS.4	-
Prunus davidiana	Pdav_evm.model.scaffold_0.375	Prunus davidiana Whole Genome v1.0 Assembly & Annotation	v1.0 (2020-07-09)	Zhouxing Shan Tao	I	KNOPE1	scaffold_0	2022432	2022636	Pdav_evm.model.scaffold_0.375_CDS.5	-
Prunus davidiana	Pdav_evm.model.scaffold_0.375	Prunus davidiana Whole Genome v1.0 Assembly & Annotation	v1.0 (2020-07-09)	Zhouxing Shan Tao	I	KNOPE1	scaffold_0	2022137	2022432	Pdav_evm.model.scaffold_0.375_3'utr	-
Prunus davidiana	Pdav_evm.model.scaffold_1.397	Prunus davidiana Whole Genome v1.0 Assembly & Annotation	v1.0 (2020-07-09)	Zhouxing Shan Tao	I	KNOPE2	scaffold_1	2622305	2622540	Pdav_evm.model.scaffold_1.397_5'utr	+
Prunus davidiana	Pdav_evm.model.scaffold_1.397	Prunus davidiana Whole Genome v1.0 Assembly & Annotation	v1.0 (2020-07-09)	Zhouxing Shan Tao	I	KNOPE2	scaffold_1	2622540	2622894	Pdav_evm.model.scaffold_1.397_CDS.1	+		n.a.						MEEMYGLQSTAEYGDKGFQSTAEYEDRALMTPENLILPLDYQSLLVSSGAFRGEHHHHRVPMFGSDDVVLYSAMSEAASPTITPEFQREEDVFGAIKAKIASHPTYPRLIHAYIECQKVGAPPEIASFLDEIRRENDFYNYKQQPQQQQRGSCNSNSSMSSTYLGADPELDEFMETYCEMLVKYKSDLSRPFDEATTFLNKIELQLSNLCTSSAHASSIRTLSDEGGASSDEDFSGGEIEVQEGQQRGEDRDLKDRLMRRFGSHIGTLKLEFSKKKKKGKLPKEARQTLFDWWSVHYKWPYPTEADKIALAESTGLDQRQINNWFINQRKRHWRPSENMQFAVMDNIAGPFFTDD	79.69	40.63	4.9262
Prunus davidiana	Pdav_evm.model.scaffold_1.397	Prunus davidiana Whole Genome v1.0 Assembly & Annotation	v1.0 (2020-07-09)	Zhouxing Shan Tao	I	KNOPE2	scaffold_1	2623106	2623274	Pdav_evm.model.scaffold_1.397_CDS.2	+
Prunus davidiana	Pdav_evm.model.scaffold_1.397	Prunus davidiana Whole Genome v1.0 Assembly & Annotation	v1.0 (2020-07-09)	Zhouxing Shan Tao	I	KNOPE2	scaffold_1	2623514	2623662	Pdav_evm.model.scaffold_1.397_CDS.3	+
Prunus davidiana	Pdav_evm.model.scaffold_1.397	Prunus davidiana Whole Genome v1.0 Assembly & Annotation	v1.0 (2020-07-09)	Zhouxing Shan Tao	I	KNOPE2	scaffold_1	2627359	2627598	Pdav_evm.model.scaffold_1.397_CDS.4	+
Prunus davidiana	Pdav_evm.model.scaffold_1.397	Prunus davidiana Whole Genome v1.0 Assembly & Annotation	v1.0 (2020-07-09)	Zhouxing Shan Tao	I	KNOPE2	scaffold_1	2627691	2627850	Pdav_evm.model.scaffold_1.397_CDS.5	+
Prunus davidiana	Pdav_evm.model.scaffold_1.397	Prunus davidiana Whole Genome v1.0 Assembly & Annotation	v1.0 (2020-07-09)	Zhouxing Shan Tao	I	KNOPE2	scaffold_1	2627850	2628154	Pdav_evm.model.scaffold_1.397_3'utr	+
Prunus davidiana	Pdav_evm.model.scaffold_209.20	Prunus davidiana Whole Genome v1.0 Assembly & Annotation	v1.0 (2020-07-09)	Zhouxing Shan Tao	I	KNOPE2.1	scaffold_209	121201	121312	Pdav_evm.model.scaffold_209.20_5'utr	-
Prunus davidiana	Pdav_evm.model.scaffold_209.20	Prunus davidiana Whole Genome v1.0 Assembly & Annotation	v1.0 (2020-07-09)	Zhouxing Shan Tao	I	KNOPE2.1	scaffold_209	120781	121201	Pdav_evm.model.scaffold_209.20_CDS.1	-		n.a.						MMEELYGLASSTPASGFSSDQYYSSSMAMPENLTVPDHHQHHQHQVEVDCYDYYHKSAFEPLAAALGDRMPGLQRPDHVFSGCSSGVSDAASAVAVGINNQRERGGGCGLGEEVSCEMNAKIASHPLYPKLLQAYIDCQKVGAPPEVASVLDEIRRKSDHLICRRSSTSASTCMATADPELDAFMETYCDILVKYKSDLTRPFDEAITFLNKMETQLITLSSNNTTTPNDGGGSSDEEDLSGGETSSRTGEEHELKDKLLRKYSGYISTLKHEFSKKKKKGKLPREARQTLFDWWNLHDKWPYPTEADKISLAQVTGLDQKQINNWFINQRKRHWKPSENMQFAVMDTIYRPCFTKD	75	40.08	6.0477
Prunus davidiana	Pdav_evm.model.scaffold_209.20	Prunus davidiana Whole Genome v1.0 Assembly & Annotation	v1.0 (2020-07-09)	Zhouxing Shan Tao	I	KNOPE2.1	scaffold_209	120324	120459	Pdav_evm.model.scaffold_209.20_CDS.2	-
Prunus davidiana	Pdav_evm.model.scaffold_209.20	Prunus davidiana Whole Genome v1.0 Assembly & Annotation	v1.0 (2020-07-09)	Zhouxing Shan Tao	I	KNOPE2.1	scaffold_209	120098	120228	Pdav_evm.model.scaffold_209.20_CDS.3	-
Prunus davidiana	Pdav_evm.model.scaffold_209.20	Prunus davidiana Whole Genome v1.0 Assembly & Annotation	v1.0 (2020-07-09)	Zhouxing Shan Tao	I	KNOPE2.1	scaffold_209	115713	115943	Pdav_evm.model.scaffold_209.20_CDS.4	-
Prunus davidiana	Pdav_evm.model.scaffold_209.20	Prunus davidiana Whole Genome v1.0 Assembly & Annotation	v1.0 (2020-07-09)	Zhouxing Shan Tao	I	KNOPE2.1	scaffold_209	115465	115624	Pdav_evm.model.scaffold_209.20_CDS.5	-
Prunus davidiana	Pdav_evm.model.scaffold_209.20	Prunus davidiana Whole Genome v1.0 Assembly & Annotation	v1.0 (2020-07-09)	Zhouxing Shan Tao	I	KNOPE2.1	scaffold_209	115201	115465	Pdav_evm.model.scaffold_209.20_3'utr	-
Prunus davidiana	Pdav_evm.model.scaffold_11.70	Prunus davidiana Whole Genome v1.0 Assembly & Annotation	v1.0 (2020-07-09)	Zhouxing Shan Tao	I	KNOPE6	scaffold_11	334613	334613	Pdav_evm.model.scaffold_11.70_5'utr	-
Prunus davidiana	Pdav_evm.model.scaffold_11.70	Prunus davidiana Whole Genome v1.0 Assembly & Annotation	v1.0 (2020-07-09)	Zhouxing Shan Tao	I	KNOPE6	scaffold_11	334325	334613	Pdav_evm.model.scaffold_11.70_CDS.1	-		n.a.						MNMEDFYRLNPGVISGSEIDVNVVHQVENMATSTSNTSCGFHGHPHPQGHVVDDNMLLFQTEGMGSDNHMSDLIKTQIANHPRFPDLVDAYLECQKVGAPLEMKSLLEEIGRVSHHSMSTCSEIGADPELDEFMESYCEVLRGYKEELSKPFDEATNFLTNIQSQLRNLCKGTFPKTSWDCYSDEGVGSSEEEFSCGEVEAAESQETAAARAGGDRELKDMLLHKYSGYLTNLRKEFLKKRKKGKLPKDARTALLDWWTTHYRWPYPTEEEKLHLSEVTGLDQKQINNWFINQRKRHWKPSEDMRFALMEGVGGSIGAPMLFDAGVGTGNIDDM	71.88	37.73	4.8376
Prunus davidiana	Pdav_evm.model.scaffold_11.70	Prunus davidiana Whole Genome v1.0 Assembly & Annotation	v1.0 (2020-07-09)	Zhouxing Shan Tao	I	KNOPE6	scaffold_11	334116	334230	Pdav_evm.model.scaffold_11.70_CDS.2	-
Prunus davidiana	Pdav_evm.model.scaffold_11.70	Prunus davidiana Whole Genome v1.0 Assembly & Annotation	v1.0 (2020-07-09)	Zhouxing Shan Tao	I	KNOPE6	scaffold_11	333728	333876	Pdav_evm.model.scaffold_11.70_CDS.3	-
Prunus davidiana	Pdav_evm.model.scaffold_11.70	Prunus davidiana Whole Genome v1.0 Assembly & Annotation	v1.0 (2020-07-09)	Zhouxing Shan Tao	I	KNOPE6	scaffold_11	332584	332838	Pdav_evm.model.scaffold_11.70_CDS.4	-
Prunus davidiana	Pdav_evm.model.scaffold_11.70	Prunus davidiana Whole Genome v1.0 Assembly & Annotation	v1.0 (2020-07-09)	Zhouxing Shan Tao	I	KNOPE6	scaffold_11	332060	332261	Pdav_evm.model.scaffold_11.70_CDS.5	-
Prunus davidiana	Pdav_evm.model.scaffold_11.70	Prunus davidiana Whole Genome v1.0 Assembly & Annotation	v1.0 (2020-07-09)	Zhouxing Shan Tao	I	KNOPE6	scaffold_11	331824	332060	Pdav_evm.model.scaffold_11.70_3'utr	-
Prunus davidiana	Pdav_evm.model.scaffold_20.79	Prunus davidiana Whole Genome v1.0 Assembly & Annotation	v1.0 (2020-07-09)	Zhouxing Shan Tao	II	KNOPE3	scaffold_20	465676	465676	Pdav_evm.model.scaffold_20.79_5'utr	-
Prunus davidiana	Pdav_evm.model.scaffold_20.79	Prunus davidiana Whole Genome v1.0 Assembly & Annotation	v1.0 (2020-07-09)	Zhouxing Shan Tao	II	KNOPE3	scaffold_20	464962	465676	Pdav_evm.model.scaffold_20.79_CDS.1	-		n.a.						MAYHNHLSQQDLPLHHFTDQTQQQHQPFQSDQPDPNSKPTEPHHPFQPAPNWLNTALLRNYTNADANNNHNNSPNNNGGGGASNFLNLHVTASDSTTSQASNQWLSQPHRPILHRNHSDVIDDVTAVAGDSMIAATISHDSADLKPDSSLNKTDIVVESGGDGGMINWQNARHKAEILAHPLYEPLLSAHVACLRIATPVDQLPRIDAQLAQSQNVVAKYSALGHGMVGDDKELDQFMRHYVLLLCSFKEQLQQHVRVHAMEAVMACWEIEQSLQSLTGVSPGEGTGATMSDDEDDQVDSDANLFDGSMEGHDSMGFGPLIPTESERSLMERVRQELKHELKQGYKEKIVDIREEILRKRRAGKLPGDTTSVLKAWWQSHSKWPYPTEEDKARLVQETG…	54.69	49.84	6.3649
Prunus davidiana	Pdav_evm.model.scaffold_20.79	Prunus davidiana Whole Genome v1.0 Assembly & Annotation	v1.0 (2020-07-09)	Zhouxing Shan Tao	II	KNOPE3	scaffold_20	463977	464098	Pdav_evm.model.scaffold_20.79_CDS.2	-
Prunus davidiana	Pdav_evm.model.scaffold_20.79	Prunus davidiana Whole Genome v1.0 Assembly & Annotation	v1.0 (2020-07-09)	Zhouxing Shan Tao	II	KNOPE3	scaffold_20	463702	463896	Pdav_evm.model.scaffold_20.79_CDS.3	-
Prunus davidiana	Pdav_evm.model.scaffold_20.79	Prunus davidiana Whole Genome v1.0 Assembly & Annotation	v1.0 (2020-07-09)	Zhouxing Shan Tao	II	KNOPE3	scaffold_20	463497	463629	Pdav_evm.model.scaffold_20.79_CDS.4	-
Prunus davidiana	Pdav_evm.model.scaffold_20.79	Prunus davidiana Whole Genome v1.0 Assembly & Annotation	v1.0 (2020-07-09)	Zhouxing Shan Tao	II	KNOPE3	scaffold_20	463101	463238	Pdav_evm.model.scaffold_20.79_CDS.5	-
Prunus davidiana	Pdav_evm.model.scaffold_20.79	Prunus davidiana Whole Genome v1.0 Assembly & Annotation	v1.0 (2020-07-09)	Zhouxing Shan Tao	II	KNOPE3	scaffold_20	462986	463026	Pdav_evm.model.scaffold_20.79_CDS.6	-	Last exon was missing. Improved exon-intron annotation
Prunus davidiana	Pdav_evm.model.scaffold_20.79	Prunus davidiana Whole Genome v1.0 Assembly & Annotation	v1.0 (2020-07-09)	Zhouxing Shan Tao	II	KNOPE3	scaffold_20	462986	462986	Pdav_evm.model.scaffold_2.166_3'utr	-
Prunus davidiana	Pdav_evm.model.scaffold_2.166	Prunus davidiana Whole Genome v1.0 Assembly & Annotation	v1.0 (2020-07-09)	Zhouxing Shan Tao	II	KNOPE4	scaffold_2	900476	901009	Pdav_evm.model.scaffold_2.166_5'utr	-
Prunus davidiana	Pdav_evm.model.scaffold_2.166	Prunus davidiana Whole Genome v1.0 Assembly & Annotation	v1.0 (2020-07-09)	Zhouxing Shan Tao	II	KNOPE4	scaffold_2	899984	900476	Pdav_evm.model.scaffold_2.166_CDS.1	-		n.a.						MAFHHHHHHQQQQTPPEMAFHSFASDQPPLSGAPTWLNNAAFRQQNSFLHDARNDDVVISPSGKSSNCSARNRREISGYDGEEEDEDELECESARFKADLVGHPLYEQLVSAHVSCLRIATPVDQLPRIDEQLVQSQRVVDKYSALRANGDVQVMDEKELDLFMTNYVLLLCSFKEQLQQHVRVHAMEAVMACWELDQSLQSLTGVSTGEGTGATMSDDDDQVDSDINSYDGSLDGPDTMGFGPLVPTESERSLMERVRQELKHELKQGYKEKIVDIREEILRKRRAGKLPGDTTSVLKSWWQSHSKWPYPTEEDKARLVQETGLQLKQINNWFINQRKRNWHSNISSTSVLKSKRKR	56.25	40.91	5.8524
Prunus davidiana	Pdav_evm.model.scaffold_2.166	Prunus davidiana Whole Genome v1.0 Assembly & Annotation	v1.0 (2020-07-09)	Zhouxing Shan Tao	II	KNOPE4	scaffold_2	899404	899525	Pdav_evm.model.scaffold_2.166_CDS.2	-
Prunus davidiana	Pdav_evm.model.scaffold_2.166	Prunus davidiana Whole Genome v1.0 Assembly & Annotation	v1.0 (2020-07-09)	Zhouxing Shan Tao	II	KNOPE4	scaffold_2	899117	899308	Pdav_evm.model.scaffold_2.166_CDS.3	-
Prunus davidiana	Pdav_evm.model.scaffold_2.166	Prunus davidiana Whole Genome v1.0 Assembly & Annotation	v1.0 (2020-07-09)	Zhouxing Shan Tao	II	KNOPE4	scaffold_2	898898	899030	Pdav_evm.model.scaffold_2.166_CDS.4	-
Prunus davidiana	Pdav_evm.model.scaffold_2.166	Prunus davidiana Whole Genome v1.0 Assembly & Annotation	v1.0 (2020-07-09)	Zhouxing Shan Tao	II	KNOPE4	scaffold_2	898664	898801	Pdav_evm.model.scaffold_2.166_CDS.5	-
Prunus davidiana	Pdav_evm.model.scaffold_2.166	Prunus davidiana Whole Genome v1.0 Assembly & Annotation	v1.0 (2020-07-09)	Zhouxing Shan Tao	II	KNOPE4	scaffold_2	898550	898554	Pdav_evm.model.scaffold_2.166_CDS.6	-	Last exon was missing. Improved exon-intron annotation
Prunus davidiana	Pdav_evm.model.scaffold_2.166	Prunus davidiana Whole Genome v1.0 Assembly & Annotation	v1.0 (2020-07-09)	Zhouxing Shan Tao	II	KNOPE4	scaffold_2	897986	898550	Pdav_evm.model.scaffold_2.166_3'utr	-
Prunus davidiana	Pdav_evm.model.scaffold_54.87	Prunus davidiana Whole Genome v1.0 Assembly & Annotation	v1.0 (2020-07-09)	Zhouxing Shan Tao	II	KNOPE7	scaffold_54	650538	651243	Pdav_evm.model.scaffold_54.87_5'utr	+
Prunus davidiana	Pdav_evm.model.scaffold_54.87	Prunus davidiana Whole Genome v1.0 Assembly & Annotation	v1.0 (2020-07-09)	Zhouxing Shan Tao	II	KNOPE7	scaffold_54	651243	651534	Pdav_evm.model.scaffold_54.87_CDS.1	+		n.a.						MQESGLGMMGGGGLSSGDGHHEHHNRQLKAEIATHPLYEQLLSAHVSCLRVATPIDQLPLIDAQLSQSHHLLRSYASQQQHGHSVSPHERQELDNFLAQYLIVLCSFKEQLQQHVRVHAVEAVMACREIESNLQALTGVSLGEGSGATMSDDEDDMQMDFSLDQSGGDGHDMMGFGPLLPTESERSLMERVRQELKIELKQGFKSRIEDVREEILRKRRAGKLPGDTTTVLKNWWQQHSKWPYPTEDDKAKLVEETGLQLKQINNWFINQRKRNWHSNSQSVTSLKSKRKR	57.81	33.05	6.8205
Prunus davidiana	Pdav_evm.model.scaffold_54.87	Prunus davidiana Whole Genome v1.0 Assembly & Annotation	v1.0 (2020-07-09)	Zhouxing Shan Tao	II	KNOPE7	scaffold_54	651616	651737	Pdav_evm.model.scaffold_54.87_CDS.2	+
Prunus davidiana	Pdav_evm.model.scaffold_54.87	Prunus davidiana Whole Genome v1.0 Assembly & Annotation	v1.0 (2020-07-09)	Zhouxing Shan Tao	II	KNOPE7	scaffold_54	654140	654331	Pdav_evm.model.scaffold_54.87_CDS.3	+
Prunus davidiana	Pdav_evm.model.scaffold_54.87	Prunus davidiana Whole Genome v1.0 Assembly & Annotation	v1.0 (2020-07-09)	Zhouxing Shan Tao	II	KNOPE7	scaffold_54	654517	654649	Pdav_evm.model.scaffold_54.87_CDS.4	+
Prunus davidiana	Pdav_evm.model.scaffold_54.87	Prunus davidiana Whole Genome v1.0 Assembly & Annotation	v1.0 (2020-07-09)	Zhouxing Shan Tao	II	KNOPE7	scaffold_54	654832	654973	Pdav_evm.model.scaffold_54.87_CDS.5	+
Prunus davidiana	Pdav_evm.model.scaffold_54.87	Prunus davidiana Whole Genome v1.0 Assembly & Annotation	v1.0 (2020-07-09)	Zhouxing Shan Tao	II	KNOPE7	scaffold_54	654973	655355	Pdav_evm.model.scaffold_54.87_3'utr	+
Prunus davidiana	Pdav_evm.model.scaffold_14.243	Prunus davidiana Whole Genome v1.0 Assembly & Annotation	v1.0 (2020-07-09)	Zhouxing Shan Tao	M	KNOPEM	scaffold_14	1272004	1272004	Pdav_evm.model.scaffold_14.243_5'utr	+
Prunus davidiana	Pdav_evm.model.scaffold_14.243	Prunus davidiana Whole Genome v1.0 Assembly & Annotation	v1.0 (2020-07-09)	Zhouxing Shan Tao	M	KNOPEM	scaffold_14	1272004	1272121	Pdav_evm.model.scaffold_14.243_CDS.1	+		n.a.						MEGALSSSTTYKEKEKQENVEDHEILKNRISTHPLYGLLVGGISGDLDLEGDVSRDMKQLDNKCKASENRQSDLDHFMEAYCLALGKLKEAMEEPQQTSMAFISNMHLQLKELTGSHQPEPATSLSGQSVDHLN	n.a.	14.92	4.7025
Prunus davidiana	Pdav_evm.model.scaffold_14.243	Prunus davidiana Whole Genome v1.0 Assembly & Annotation	v1.0 (2020-07-09)	Zhouxing Shan Tao	M	KNOPEM	scaffold_14	1272487	1272604	Pdav_evm.model.scaffold_14.243_CDS.2	+
Prunus davidiana	Pdav_evm.model.scaffold_14.243	Prunus davidiana Whole Genome v1.0 Assembly & Annotation	v1.0 (2020-07-09)	Zhouxing Shan Tao	M	KNOPEM	scaffold_14	1272954	1273125	Pdav_evm.model.scaffold_14.243_CDS.3	+
Prunus davidiana	Pdav_evm.model.scaffold_14.243	Prunus davidiana Whole Genome v1.0 Assembly & Annotation	v1.0 (2020-07-09)	Zhouxing Shan Tao	M	KNOPEM	scaffold_14	1273125	1273125	Pdav_evm.model.scaffold_14.243_3'utr	+
Prunus davidiana	Pdav_evm.model.scaffold_23.134	Prunus davidiana Whole Genome v1.0 Assembly & Annotation	v1.0 (2020-07-09)	Zhouxing Shan Tao	M	KNOPEM2	scaffold_23	893901	893901	Pdav_evm.model.scaffold_23.134_5'utr	+
Prunus davidiana	Pdav_evm.model.scaffold_23.134	Prunus davidiana Whole Genome v1.0 Assembly & Annotation	v1.0 (2020-07-09)	Zhouxing Shan Tao	M	KNOPEM2	scaffold_23	893901	894087	Pdav_evm.model.scaffold_23.134_CDS.1	+		n.a.						MEDNYNGDDDQNKGVFRVCTESQSDEGDVVGEEELEQEVLKRRISGHPLYGLLMENHINCLKVGLGENIGEIGVTSTENDKLKAAAIPTSSDLDQFMEAYCDALNKLKEAMEDPIKETTSFITDMYAQLEDLSASKKPH	n.a.	15.46	4.086
Prunus davidiana	Pdav_evm.model.scaffold_23.134	Prunus davidiana Whole Genome v1.0 Assembly & Annotation	v1.0 (2020-07-09)	Zhouxing Shan Tao	M	KNOPEM2	scaffold_23	894463	894568	Pdav_evm.model.scaffold_23.134_CDS.2	+
Prunus davidiana	Pdav_evm.model.scaffold_23.134	Prunus davidiana Whole Genome v1.0 Assembly & Annotation	v1.0 (2020-07-09)	Zhouxing Shan Tao	M	KNOPEM2	scaffold_23	894648	894777	Pdav_evm.model.scaffold_23.134_CDS.3	+	Premature stop codon. Improved exon-intron annotation
Prunus davidiana	Pdav_evm.model.scaffold_23.134	Prunus davidiana Whole Genome v1.0 Assembly & Annotation	v1.0 (2020-07-09)	Zhouxing Shan Tao	M	KNOPEM2	scaffold_23	894777	894924	Pdav_evm.model.scaffold_23.134_3'utr	+
Prunus dulcis	Prudul26A011470T1	Prunus dulcis Texas Genome v2.0	v2.0 (2018-10-11)	Texas	I	STMlike1	Pd03	18841535	18841535	Prudul26A011470T1_5'utr	+
Prunus dulcis	Prudul26A011470T1	Prunus dulcis Texas Genome v2.0	v2.0 (2018-10-11)	Texas	I	STMlike1	Pd03	18841535	18841811	Prudul26A011470T1_CDS.1	+		Prudul26A016643T1 (STMlike2)	0.292	1.4851	0.19662	113.194	Segmental	MERGGTNCNNNSGVTYSGLMMGFGNNTSRTGSSKAQFLSLPLMVGCSHPNLQSDHQTTDQEMMVSCSDRMEAKIMAHPLFPRLLASYVSCQKVGAPPEVVARLEEACSAAVHNSEAACLGGGDPDPALDQFMEAYCEMLTKYEEELTKPFKEAMLFLSKIDSQLQALTVHSSSDSASSGDNIVGRSGSPEEVDATMNESCIDPRAEDREIKAKLLHKYTGYLGSLKQEFMKKKKNGKLPKEARHQLLDWWSRHYKWPYPSEAQKLALAESTGLDLKQINNWFINQRKRHWKPSEDIQFAVMDPTHPHPHFYMDNNLTFPMNSTSTLL	85.94	36.61	6.4949
Prunus dulcis	Prudul26A011470T1	Prunus dulcis Texas Genome v2.0	v2.0 (2018-10-11)	Texas	I	STMlike1	Pd03	18842051	18842301	Prudul26A011470T1_CDS.2	+
Prunus dulcis	Prudul26A011470T1	Prunus dulcis Texas Genome v2.0	v2.0 (2018-10-11)	Texas	I	STMlike1	Pd03	18842743	18842997	Prudul26A011470T1_CDS.3	+
Prunus dulcis	Prudul26A011470T1	Prunus dulcis Texas Genome v2.0	v2.0 (2018-10-11)	Texas	I	STMlike1	Pd03	18843213	18843417	Prudul26A011470T1_CDS.4	+
Prunus dulcis	Prudul26A011470T1	Prunus dulcis Texas Genome v2.0	v2.0 (2018-10-11)	Texas	I	STMlike1	Pd03	18843417	18843417	Prudul26A011470T1_3'utr	+
Prunus dulcis	Prudul26A016643T1	Prunus dulcis Texas Genome v2.0	v2.0 (2018-10-11)	Texas	I	STMlike2	Pd04	743457	744102	Prudul26A016643T1_5'utr	+
Prunus dulcis	Prudul26A016643T1	Prunus dulcis Texas Genome v2.0	v2.0 (2018-10-11)	Texas	I	STMlike2	Pd04	744102	744540	Prudul26A016643T1_CDS.1	+		-						MEGGSNGTCSMMAFGENSSSNGGGLCPMMMVPALMTSHHSHHHHHQHHHPTNPTNADPNTTTPFQLPQLPPSNHNRNSSTSSFIFNDHHPNNNNNNHPAAAAACYFMDNNNSNHDGSSSSSSSVKAKIMAHPHYHRLLASYINCQKVGAPPEVVARLEEACASAASIGQMMSSSSGSGCLGEDPALDQFMEAYCEMLTKYEQELSKPFKEAMIFLQRIESQFKALTLSSSSDSAVCGDGLDRNGSSEEEVDVNNNFIDPQAEDRELKGQLLRKYSGYLGSLKQEFMKKRKKGKLPKEARQQLLDWWSRHYKWPYPSESQKLALAESTGLDQKQINNWFINQRKRHWKPSEDMQFVVMDATHPGHYYMDTVLGNPFPMDISPTLL	85.94	42.87	6.8067
Prunus dulcis	Prudul26A016643T1	Prunus dulcis Texas Genome v2.0	v2.0 (2018-10-11)	Texas	I	STMlike2	Pd04	744974	745239	Prudul26A016643T1_CDS.2	+
Prunus dulcis	Prudul26A016643T1	Prunus dulcis Texas Genome v2.0	v2.0 (2018-10-11)	Texas	I	STMlike2	Pd04	748236	748481	Prudul26A016643T1_CDS.3	+
Prunus dulcis	Prudul26A016643T1	Prunus dulcis Texas Genome v2.0	v2.0 (2018-10-11)	Texas	I	STMlike2	Pd04	748638	748845	Prudul26A016643T1_CDS.4	+
Prunus dulcis	Prudul26A016643T1	Prunus dulcis Texas Genome v2.0	v2.0 (2018-10-11)	Texas	I	STMlike2	Pd04	748845	749034	Prudul26A016643T1_3'utr	+
Prunus dulcis	Prudul26A000871T1	Prunus dulcis Texas Genome v2.0	v2.0 (2018-10-11)	Texas	I	KNOPE1	Pd01	32816570	32816570	Prudul26A000871T1_5'utr	+
Prunus dulcis	Prudul26A000871T1	Prunus dulcis Texas Genome v2.0	v2.0 (2018-10-11)	Texas	I	KNOPE1	Pd01	32816570	32817008	Prudul26A000871T1_CDS.1	+		-						MEEYNQMDHESSGGRGNFLYASPNLGGNYGRASHDHQMGINAFHLQSSGGGDFHSPGGAHPINVKTEASTSHHGHHKFQYNNNNNNNNNPLLSSRGHQPVVQPQHNLDRQNDDHTLSSNEVEAIKAKIIAHPQYSNLLEAYMDCQRVGAPSEVVARLTAARQEFEARQRSSVASREASKDPELDQFMEAYYDMLVKYREELTRPIQEAMDFMRRIETQLNMLGNNNAPPLRIFSPSEDKCEGLGSSEEEQENSGGETEVPEIDPRAEDRELKNHLLKKYSGYLSSLKQELSKKKKKGKLPKDARQKLLSWWELHYKWPYPSESEKVALAESTGLDQKQINNWFINQRKRHWKPSEDMQFMVMDGLHPQNAALYMDGHYIGDGHYRLGP	89.06	44.26	6.5882
Prunus dulcis	Prudul26A000871T1	Prunus dulcis Texas Genome v2.0	v2.0 (2018-10-11)	Texas	I	KNOPE1	Pd01	32817090	32817213	Prudul26A000871T1_CDS.2	+
Prunus dulcis	Prudul26A000871T1	Prunus dulcis Texas Genome v2.0	v2.0 (2018-10-11)	Texas	I	KNOPE1	Pd01	32817319	32817467	Prudul26A000871T1_CDS.3	+
Prunus dulcis	Prudul26A000871T1	Prunus dulcis Texas Genome v2.0	v2.0 (2018-10-11)	Texas	I	KNOPE1	Pd01	32818988	32819242	Prudul26A000871T1_CDS.4	+
Prunus dulcis	Prudul26A000871T1	Prunus dulcis Texas Genome v2.0	v2.0 (2018-10-11)	Texas	I	KNOPE1	Pd01	32819406	32819610	Prudul26A000871T1_CDS.5	+
Prunus dulcis	Prudul26A000871T1	Prunus dulcis Texas Genome v2.0	v2.0 (2018-10-11)	Texas	I	KNOPE1	Pd01	32819610	32819610	Prudul26A000871T1_3'utr	+
Prunus dulcis	Prudul26A030330T1	Prunus dulcis Texas Genome v2.0	v2.0 (2018-10-11)	Texas	I	KNOPE2	Pd01	22771532	22771599	Prudul26A030330T1_5'utr	-
Prunus dulcis	Prudul26A030330T1	Prunus dulcis Texas Genome v2.0	v2.0 (2018-10-11)	Texas	I	KNOPE2	Pd01	22771178	22771532	Prudul26A030330T1_CDS.1	-		Prudul26A026282T1 (KNOPE2.1)	0.3407	2.7927	0.121997	212.858	Segmental	MEEMYGLQSTAEYGDKGFQSTAEYEDRALMTPENLILPLDYQSLLVSSGAFRGEHHHHRVPMFGSDDVVLYSAMSEAASPTITPEFQREEDVFGAIKAKIASHPTYPRLIHAYIECQKVGAPPEIASFLDEIRRENDFYNCKQQQQRGSCNSNSSMPSTYLGADPELDEFMETYCEMLVKYKSDLSRPFDEATTFLNKIELQLSNLCTSSANASSIRTLSDEGGASSDEDFSGGEIEVQEGQQRGEDRDLKDRLMRRFGSHIGTLKLEFSKKKKKGKLPKEARQTLFDWWSVHYKWPYPTEADKIALAESTGLDQRQINNWFINQRKRHWRPSENMQFAVMDNIAGPFFTDD	79.69	40.21	4.857
Prunus dulcis	Prudul26A030330T1	Prunus dulcis Texas Genome v2.0	v2.0 (2018-10-11)	Texas	I	KNOPE2	Pd01	22770808	22770967	Prudul26A030330T1_CDS.2	-
Prunus dulcis	Prudul26A030330T1	Prunus dulcis Texas Genome v2.0	v2.0 (2018-10-11)	Texas	I	KNOPE2	Pd01	22770525	22770673	Prudul26A030330T1_CDS.3	-
Prunus dulcis	Prudul26A030330T1	Prunus dulcis Texas Genome v2.0	v2.0 (2018-10-11)	Texas	I	KNOPE2	Pd01	22766465	22766704	Prudul26A030330T1_CDS.4	-
Prunus dulcis	Prudul26A030330T1	Prunus dulcis Texas Genome v2.0	v2.0 (2018-10-11)	Texas	I	KNOPE2	Pd01	22766213	22766372	Prudul26A030330T1_CDS.5	-
Prunus dulcis	Prudul26A030330T1	Prunus dulcis Texas Genome v2.0	v2.0 (2018-10-11)	Texas	I	KNOPE2	Pd01	22765892	22766213	Prudul26A030330T1_3'utr	-
Prunus dulcis	Prudul26A026282T1	Prunus dulcis Texas Genome v2.0	v2.0 (2018-10-11)	Texas	I	KNOPE2.1	Pd05	14155785	14155950	Prudul26A026282T1_5'utr	+
Prunus dulcis	Prudul26A026282T1	Prunus dulcis Texas Genome v2.0	v2.0 (2018-10-11)	Texas	I	KNOPE2.1	Pd05	14155950	14156370	Prudul26A026282T1_CDS.1	+		-						MMEELYGLASSTQASGFSSDQYYSSSMAMPENLTVPDHHQHHQHQVEVDCYDYYHKSAFEPLAAALGDRMPGLQRPDPVFSGCSSGVSDAASAVAVGINSQRERGGGCGLGEEVLCEMNAKIASHPLYPKLLQAYIDCQKVGAPPEVASVLDEIRRESDHLICRRSSTSASTCMATADPELDAFMETYCDILLKYKSDLTRPFDEAITFLNKMETQLITLSSNNTTTPNDGGGSSDEEDLSGGETSPRTGEEHELKDKLLRKYSGYISTLKHEFSKKKKKGKLPREARQTLFDWWNLHEKWPYPTEADKISLAQVTGLDQKQINNWFINQRKRHWKPSENMQFAVMDTIYRPCFTKD	75	40.11	5.5897
Prunus dulcis	Prudul26A026282T1	Prunus dulcis Texas Genome v2.0	v2.0 (2018-10-11)	Texas	I	KNOPE2.1	Pd05	14156692	14156827	Prudul26A026282T1_CDS.2	+
Prunus dulcis	Prudul26A026282T1	Prunus dulcis Texas Genome v2.0	v2.0 (2018-10-11)	Texas	I	KNOPE2.1	Pd05	14156929	14157059	Prudul26A026282T1_CDS.3	+
Prunus dulcis	Prudul26A026282T1	Prunus dulcis Texas Genome v2.0	v2.0 (2018-10-11)	Texas	I	KNOPE2.1	Pd05	14161187	14161417	Prudul26A026282T1_CDS.4	+
Prunus dulcis	Prudul26A026282T1	Prunus dulcis Texas Genome v2.0	v2.0 (2018-10-11)	Texas	I	KNOPE2.1	Pd05	14161507	14161666	Prudul26A026282T1_CDS.5	+
Prunus dulcis	Prudul26A026282T1	Prunus dulcis Texas Genome v2.0	v2.0 (2018-10-11)	Texas	I	KNOPE2.1	Pd05	14161666	14161799	Prudul26A026282T1_3'utr	+
Prunus dulcis	Prudul26A020729T1	Prunus dulcis Texas Genome v2.0	v2.0 (2018-10-11)	Texas	I	KNOPE6	Pd06	26830771	26831317	Prudul26A020729T1_5'utr	+
Prunus dulcis	Prudul26A020729T1	Prunus dulcis Texas Genome v2.0	v2.0 (2018-10-11)	Texas	I	KNOPE6	Pd06	26831317	26831605	Prudul26A020729T1_CDS.1	+		-						MNMEDFYRLNPGVISGSEIDVNVVHQVENMATSTSNTSCGFHGHPHPQGHVVDDNMLLFQTEGMGSDNHMSDLIKTHIANHPRFPDLVDAYLECQKVGAPPEMKSLLEEIGRVSHHPMSTCSEIGADPELDEFMESYCEVLRGYKEELSKPFDEATNFLTNIQSQLRNLCKGTFPKTSWDCNSDEGVGSSEEEFSCGEVEAAESQETAAARAGGDRELKDMLLHKYSGYLTNLRKEFLKKRKKGKLPKDARTALLDWWTTHYRWPYPTEEEKLHLSEVTGLDQKQINNWFINQRKRHWKPSEDMRFALMEGVGGSIGAPMLFDAGVGTGNIDDM	71.88	37.68	4.9057
Prunus dulcis	Prudul26A020729T1	Prunus dulcis Texas Genome v2.0	v2.0 (2018-10-11)	Texas	I	KNOPE6	Pd06	26831700	26831814	Prudul26A020729T1_CDS.2	+
Prunus dulcis	Prudul26A020729T1	Prunus dulcis Texas Genome v2.0	v2.0 (2018-10-11)	Texas	I	KNOPE6	Pd06	26832054	26832202	Prudul26A020729T1_CDS.3	+
Prunus dulcis	Prudul26A020729T1	Prunus dulcis Texas Genome v2.0	v2.0 (2018-10-11)	Texas	I	KNOPE6	Pd06	26833087	26833341	Prudul26A020729T1_CDS.4	+
Prunus dulcis	Prudul26A020729T1	Prunus dulcis Texas Genome v2.0	v2.0 (2018-10-11)	Texas	I	KNOPE6	Pd06	26833664	26833865	Prudul26A020729T1_CDS.5	+
Prunus dulcis	Prudul26A020729T1	Prunus dulcis Texas Genome v2.0	v2.0 (2018-10-11)	Texas	I	KNOPE6	Pd06	26833865	26834104	Prudul26A020729T1_3'utr	+
Prunus dulcis	Prudul26A030151T1	Prunus dulcis Texas Genome v2.0	v2.0 (2018-10-11)	Texas	II	KNOPE3	Pd01	36913151	36913465	Prudul26A030151T1_5'utr	-
Prunus dulcis	Prudul26A030151T1	Prunus dulcis Texas Genome v2.0	v2.0 (2018-10-11)	Texas	II	KNOPE3	Pd01	36912437	36913151	Prudul26A030151T1_CDS.1	-		Prudul26A023314T1 (KNOPE4)	0.2448	1.7163	0.142632	130.816	Segmental	MAYHNHLSQQDLPLHHFTDQTQQQHQPFQSDQPDPNSKPTEPHHPFQPAPNWLNTALLRNYTNADANNNHNNSPNNNGGGGASNFLNLHVTASDSTTSQASNQWLSQAHRPILHRNHSDVIDDVTAVAGDSMIAATISHDSADLKPDSSLNKTDIVVESSGGGGMINWQNARHKAEILAHPLYEPLLSAHVACLRIATPVDQLPRIDAQLAQSQNVVAKYSALGHGMVGDDKELDQFMRHYVLLLCSFKEQLQQHVRVHAMEAVMACWEIEQSLQSLTGVSPGEGTGATMSDDEDDQVDSDANLFDGSMEGHDSMGFGPLIPTESERSLMERVRQELKHELKQGYKEKIVDIREEILRKRRAGKLPGDTTSVLKAWWQSHSKWPYPTEEDKARLVQETG…	54.69	49.79	6.4343
Prunus dulcis	Prudul26A030151T1	Prunus dulcis Texas Genome v2.0	v2.0 (2018-10-11)	Texas	II	KNOPE3	Pd01	36911453	36911574	Prudul26A030151T1_CDS.2	-
Prunus dulcis	Prudul26A030151T1	Prunus dulcis Texas Genome v2.0	v2.0 (2018-10-11)	Texas	II	KNOPE3	Pd01	36911178	36911372	Prudul26A030151T1_CDS.3	-
Prunus dulcis	Prudul26A030151T1	Prunus dulcis Texas Genome v2.0	v2.0 (2018-10-11)	Texas	II	KNOPE3	Pd01	36910973	36911105	Prudul26A030151T1_CDS.4	-
Prunus dulcis	Prudul26A030151T1	Prunus dulcis Texas Genome v2.0	v2.0 (2018-10-11)	Texas	II	KNOPE3	Pd01	36910577	36910714	Prudul26A030151T1_CDS.5	-
Prunus dulcis	Prudul26A030151T1	Prunus dulcis Texas Genome v2.0	v2.0 (2018-10-11)	Texas	II	KNOPE3	Pd01	36910462	36910502	Prudul26A030151T1_CDS.6	-	Last exon was missing. Improved exon-intron annotation
Prunus dulcis	Prudul26A030151T1	Prunus dulcis Texas Genome v2.0	v2.0 (2018-10-11)	Texas	II	KNOPE3	Pd01	36909914	36910462	Prudul26A030151T1_3'utr	-
Prunus dulcis	Prudul26A023314T1	Prunus dulcis Texas Genome v2.0	v2.0 (2018-10-11)	Texas	II	KNOPE4	Pd07	20345019	20345019	Prudul26A023314T1_5'utr	+
Prunus dulcis	Prudul26A023314T1	Prunus dulcis Texas Genome v2.0	v2.0 (2018-10-11)	Texas	II	KNOPE4	Pd07	20345019	20345511	Prudul26A023314T1_CDS.1	+		-						MAFHHHHHHQQQQTPPEMAFHSFASDQPPLSGAPTWLNNAAFRQQNSFLHDARNDDVVISPSGKSSNCSGRNRREISGYDGEEEEEDELECESARFKADLVGHPLYEQLVSAHVSCLRIATPVDQLPRIDEQLVQSQRVVDKYSALRANGDVQVMDEKELDLFMTNYVLLLCSFKEQLQQHVRVHAMEAVMACWELDQSLQSLTGVSTGEGTGATMSDDDDQVDSDINSYDGSLDGPDTMGFGPLVPTESERSLMERVRQELKHELKQGYKEKIVDIREEILRKRRAGKLPGDTTSVLKSWWQSHSKWPYPTEEDKARLVQETGLQLKQINNWFINQRKRNWHSNISSTSVLKSKRKR	56.25	40.91	5.8533
Prunus dulcis	Prudul26A023314T1	Prunus dulcis Texas Genome v2.0	v2.0 (2018-10-11)	Texas	II	KNOPE4	Pd07	20345970	20346091	Prudul26A023314T1_CDS.2	+
Prunus dulcis	Prudul26A023314T1	Prunus dulcis Texas Genome v2.0	v2.0 (2018-10-11)	Texas	II	KNOPE4	Pd07	20346187	20346378	Prudul26A023314T1_CDS.3	+
Prunus dulcis	Prudul26A023314T1	Prunus dulcis Texas Genome v2.0	v2.0 (2018-10-11)	Texas	II	KNOPE4	Pd07	20346465	20346597	Prudul26A023314T1_CDS.4	+
Prunus dulcis	Prudul26A023314T1	Prunus dulcis Texas Genome v2.0	v2.0 (2018-10-11)	Texas	II	KNOPE4	Pd07	20346694	20346831	Prudul26A023314T1_CDS.5	+
Prunus dulcis	Prudul26A023314T1	Prunus dulcis Texas Genome v2.0	v2.0 (2018-10-11)	Texas	II	KNOPE4	Pd07	20346943	20346947	Prudul26A023314T1_CDS.6	+	Last exon was missing. Improved exon-intron annotation
Prunus dulcis	Prudul26A023314T1	Prunus dulcis Texas Genome v2.0	v2.0 (2018-10-11)	Texas	II	KNOPE4	Pd07	20346947	20346947	Prudul26A023314T1_3'utr	+
Prunus dulcis	Prudul26A009757T1	Prunus dulcis Texas Genome v2.0	v2.0 (2018-10-11)	Texas	M	KNOPEM	Pd05	17702606	17702606	Prudul26A009757T1_5'utr	+
Prunus dulcis	Prudul26A009757T1	Prunus dulcis Texas Genome v2.0	v2.0 (2018-10-11)	Texas	M	KNOPEM	Pd05	17702606	17702750	Prudul26A009757T1_CDS.1	+		-						MEGALSSSTTYKEKEKQENVEDHEILKNRISTHPLYGLLVEAHLDCLKVGGISGDLDLEGDVSRDMKQLDKKYKASENRQSDLDHFMEAYCLALGKLKEAMEEPQQTSMAFISNMHLQLKELTGSHQPEPATSLSGQSVDHLN	n.a.	16.01	4.8748
Prunus dulcis	Prudul26A009757T1	Prunus dulcis Texas Genome v2.0	v2.0 (2018-10-11)	Texas	M	KNOPEM	Pd05	17703086	17703203	Prudul26A009757T1_CDS.2	+
Prunus dulcis	Prudul26A009757T1	Prunus dulcis Texas Genome v2.0	v2.0 (2018-10-11)	Texas	M	KNOPEM	Pd05	17703605	17703776	Prudul26A009757T1_CDS.3	+
Prunus dulcis	Prudul26A009757T1	Prunus dulcis Texas Genome v2.0	v2.0 (2018-10-11)	Texas	M	KNOPEM	Pd05	17703776	17703776	Prudul26A009757T1_3'utr	+
Prunus dulcis	Prudul26A005140T1	Prunus dulcis Texas Genome v2.0	v2.0 (2018-10-11)	Texas	M	KNOPEM2	Pd01	28267995	28267995	Prudul26A005140T1_5'utr	+
Prunus dulcis	Prudul26A005140T1	Prunus dulcis Texas Genome v2.0	v2.0 (2018-10-11)	Texas	M	KNOPEM2	Pd01	28267995	28268181	Prudul26A005140T1_CDS.1	+		Prudul26A005140T1 (KNOPEM2)	0.5579	4.8048	0.116113	366.22	Segmental	MEDNYNGDDDQNKGVFRVCTESQSDEGDVVGEEELEQEVLKRRISGHPLYGLLMENHINCLKVGLGENIGEIGVTSTENDKLKAAAIPTSSDLDQFMEAYCDALNKLKEAMEDPIKETTSFITDMYAQLEDLSASKKPH	n.a.	15.46	4.086
Prunus dulcis	Prudul26A005140T1	Prunus dulcis Texas Genome v2.0	v2.0 (2018-10-11)	Texas	M	KNOPEM2	Pd01	28268554	28268659	Prudul26A005140T1_CDS.2	+
Prunus dulcis	Prudul26A005140T1	Prunus dulcis Texas Genome v2.0	v2.0 (2018-10-11)	Texas	M	KNOPEM2	Pd01	28268739	28268868	Prudul26A005140T1_CDS.3	+
Prunus dulcis	Prudul26A005140T1	Prunus dulcis Texas Genome v2.0	v2.0 (2018-10-11)	Texas	M	KNOPEM2	Pd01	28268868	28268868	Prudul26A005140T1_3'utr	+
Prunus dulcis	Prudu_014112	Prunus dulcis Lauranne Genome v1.0	v1.0 (2019-06-21)	Lauranne	II	KNOPE7	Pd05	8695244	8695244	Prudu_014112_5'utr	+
Prunus dulcis	Prudu_014112	Prunus dulcis Lauranne Genome v1.0	v1.0 (2019-06-21)	Lauranne	II	KNOPE7	Pd05	8695244	8695535	Prudu_014112_CDS.1	+		n.a.						MQESGLGMMGGGGLSSGDGHHEHHNRQLKAEIATHPLYEQLLSAHVSCLRVATPIDQLPLIDAQLSQSHHLLRSYASQQQHGHSVSLHERQELDNFLAQYLIVLCSFKEQLQQHVRVHAVEAVMACREIESNLQALTGVSLGEGSGATMSDDEDDMQMDFSLDQSGGDGHDMMGFGPLLPTESERSLMERVRQELKIELKQGFKSRIEDVREEILRKRRAGKLPGDTTTVLKNWWQQHSKWPYPTEDDKAKLVEETGLQLKQINNWFINQRKRNWHSNSQSVTSLKSKRKR	57.81	33.07	6.8205
Prunus dulcis	Prudu_014112	Prunus dulcis Lauranne Genome v1.0	v1.0 (2019-06-21)	Lauranne	II	KNOPE7	Pd05	8695617	8695738	Prudu_014112_CDS.2	+
Prunus dulcis	Prudu_014112	Prunus dulcis Lauranne Genome v1.0	v1.0 (2019-06-21)	Lauranne	II	KNOPE7	Pd05	8698143	8698334	Prudu_014112_CDS.3	+
Prunus dulcis	Prudu_014112	Prunus dulcis Lauranne Genome v1.0	v1.0 (2019-06-21)	Lauranne	II	KNOPE7	Pd05	8698518	8698650	Prudu_014112_CDS.4	+
Prunus dulcis	Prudu_014112	Prunus dulcis Lauranne Genome v1.0	v1.0 (2019-06-21)	Lauranne	II	KNOPE7	Pd05	8698833	8698974	Prudu_014112_CDS.5	+
Prunus dulcis	Prudu_014112	Prunus dulcis Lauranne Genome v1.0	v1.0 (2019-06-21)	Lauranne	II	KNOPE7	Pd05	8698974	8698974	Prudu_014112_3'utr	+
Prunus ferganensis	Pfer_evm.model.scaffold_156.8	Prunus ferganensis Whole Genome v1.0 Assembly & Annotation	v1.0 (2020-08-01)	Accession 125	I	STMlike1	scaffold_156	38921	39075	Pfer_evm.model.scaffold_156.8_5'utr	-
Prunus ferganensis	Pfer_evm.model.scaffold_156.8	Prunus ferganensis Whole Genome v1.0 Assembly & Annotation	v1.0 (2020-08-01)	Accession 125	I	STMlike1	scaffold_156	38645	38921	Pfer_evm.model.scaffold_156.8_CDS.1	-		n.a.						MERGGTNCNNSSGVTYSGLMMGFGNNTGRTGSSKAQFLSLPLMVGCSHPNLQSDHQTTDQEMMVSCSDRMEAKIMAHPLFPRLLASYVSCQKVGAPPEVVARLEQACSAAVHNSEAACLGGGDPDPALDQFMEAYCEMLTKYEEELTKPFKEAMLFLSKIDSQLQALTVHSSSDSASSGDNIVGRSGSPEEVDATMNESCIDPRAEDREIKAKLLHKYTGYLGSLKQEFMKKKKNGKLPKEARHQLLDWWSRHYKWPYPSEAQKLALAESTGLDLKQINNWFINQRKRHWKPSEDIQFAVMDPTHPHHHPHFYMDNNLTFPMNSTSTLL	85.94	36.82	6.7277
Prunus ferganensis	Pfer_evm.model.scaffold_156.8	Prunus ferganensis Whole Genome v1.0 Assembly & Annotation	v1.0 (2020-08-01)	Accession 125	I	STMlike1	scaffold_156	38173	38423	Pfer_evm.model.scaffold_156.8_CDS.2	-
Prunus ferganensis	Pfer_evm.model.scaffold_156.8	Prunus ferganensis Whole Genome v1.0 Assembly & Annotation	v1.0 (2020-08-01)	Accession 125	I	STMlike1	scaffold_156	37492	37746	Pfer_evm.model.scaffold_156.8_CDS.3	-
Prunus ferganensis	Pfer_evm.model.scaffold_156.8	Prunus ferganensis Whole Genome v1.0 Assembly & Annotation	v1.0 (2020-08-01)	Accession 125	I	STMlike1	scaffold_156	37072	37282	Pfer_evm.model.scaffold_156.8_CDS.4	-
Prunus ferganensis	Pfer_evm.model.scaffold_156.8	Prunus ferganensis Whole Genome v1.0 Assembly & Annotation	v1.0 (2020-08-01)	Accession 125	I	STMlike1	scaffold_156	36920	37072	Pfer_evm.model.scaffold_156.8_3'utr	-
Prunus ferganensis	Pfer_evm.model.scaffold_26.38	Prunus ferganensis Whole Genome v1.0 Assembly & Annotation	v1.0 (2020-08-01)	Accession 125	I	STMlike2	scaffold_26	158563	158684	Pfer_evm.model.scaffold_26.38_5'utr	-
Prunus ferganensis	Pfer_evm.model.scaffold_26.38	Prunus ferganensis Whole Genome v1.0 Assembly & Annotation	v1.0 (2020-08-01)	Accession 125	I	STMlike2	scaffold_26	158128	158563	Pfer_evm.model.scaffold_26.38_CDS.1	-		n.a.						MEGGSNGTCSMMAFGENSSSNGGGLCPMMMVPALMTSHHSHHHHHQHHHPTNPTNADPNTTTPFQLPQLPPSNHNRNSSTSSFIFNDHHPNNNNNHPAAAAACYFMDNNNSNHDGSSSSSSSVKAKIMAHPHYHRLLASYINCQKVGAPPEVVARLEEACASAASIGQMMSSSSGSGCLGEDPALDQFMEAYCEMLTKYEQELSKPFKEAMIFLQRIESQFKALTLSSSSDSAVCGDGLDRNGSSEEEVDVNNNFIDPQAEDRELKGQLLRKYSGYLGSLKQEFMKKRKKGKLPKEARQQLLDWWSRHYKWPYPSESQKLALAESTGLDQKQINNWFINQRKRHWKPSEDMQFVVMDATHPGHYYMDTVLGNPFPMDISPTLL	85.94	42.75	6.8067
Prunus ferganensis	Pfer_evm.model.scaffold_26.38	Prunus ferganensis Whole Genome v1.0 Assembly & Annotation	v1.0 (2020-08-01)	Accession 125	I	STMlike2	scaffold_26	157438	157703	Pfer_evm.model.scaffold_26.38_CDS.2	-
Prunus ferganensis	Pfer_evm.model.scaffold_26.38	Prunus ferganensis Whole Genome v1.0 Assembly & Annotation	v1.0 (2020-08-01)	Accession 125	I	STMlike2	scaffold_26	154141	154386	Pfer_evm.model.scaffold_26.38_CDS.3	-
Prunus ferganensis	Pfer_evm.model.scaffold_26.38	Prunus ferganensis Whole Genome v1.0 Assembly & Annotation	v1.0 (2020-08-01)	Accession 125	I	STMlike2	scaffold_26	153789	153996	Pfer_evm.model.scaffold_26.38_CDS.4	-
Prunus ferganensis	Pfer_evm.model.scaffold_26.38	Prunus ferganensis Whole Genome v1.0 Assembly & Annotation	v1.0 (2020-08-01)	Accession 125	I	STMlike2	scaffold_26	153619	153789	Pfer_evm.model.scaffold_26.38_3'utr	-
Prunus ferganensis	Pfer_evm.model.scaffold_68.41	Prunus ferganensis Whole Genome v1.0 Assembly & Annotation	v1.0 (2020-08-01)	Accession 125	I	KNOPE1	scaffold_68	223782	224391	Pfer_evm.model.scaffold_68.41_5'utr	+
Prunus ferganensis	Pfer_evm.model.scaffold_68.41	Prunus ferganensis Whole Genome v1.0 Assembly & Annotation	v1.0 (2020-08-01)	Accession 125	I	KNOPE1	scaffold_68	224391	224832	Pfer_evm.model.scaffold_68.41_CDS.1	+		n.a.						MEEYNQMDHESSGGRGNFLYASPNLGGNYGRASHDHQMGINAFHLQSSGGGDFHSPGGAHPINVKTEASTSHHGHHKFQYNNNNNNNNNNPLLSSRGHQPVVQQQHNLDRQNDDHTLSSNEVEAIKAKIIAHPQYSNLLEAYMDCQRVGAPSEVVARLTAARQEFEARQRSSVASREASKDPELDQFMEAYYDMLVKYREELTRPIQEAMDFMRRIETQLNMLGNNNAPPLRIFSPSEDKCEGLGSSEEEQENSGGETEVPEIDPRAEDRELKNHLLKKYSGYLSSLKQELSKKKKKGKLPKDARQKLLSWWELHYKWPYPSESEKVALAESTGLDQKQINNWFINQRKRHWKPSEDMQFMVMDGLHPQNAALYMDGHYIGDGHYRLGP	89.06	44.41	6.5882
Prunus ferganensis	Pfer_evm.model.scaffold_68.41	Prunus ferganensis Whole Genome v1.0 Assembly & Annotation	v1.0 (2020-08-01)	Accession 125	I	KNOPE1	scaffold_68	224918	225041	Pfer_evm.model.scaffold_68.41_CDS.2	+
Prunus ferganensis	Pfer_evm.model.scaffold_68.41	Prunus ferganensis Whole Genome v1.0 Assembly & Annotation	v1.0 (2020-08-01)	Accession 125	I	KNOPE1	scaffold_68	225147	225295	Pfer_evm.model.scaffold_68.41_CDS.3	+
Prunus ferganensis	Pfer_evm.model.scaffold_68.41	Prunus ferganensis Whole Genome v1.0 Assembly & Annotation	v1.0 (2020-08-01)	Accession 125	I	KNOPE1	scaffold_68	226816	227070	Pfer_evm.model.scaffold_68.41_CDS.4	+
Prunus ferganensis	Pfer_evm.model.scaffold_68.41	Prunus ferganensis Whole Genome v1.0 Assembly & Annotation	v1.0 (2020-08-01)	Accession 125	I	KNOPE1	scaffold_68	227233	227437	Pfer_evm.model.scaffold_68.41_CDS.5	+
Prunus ferganensis	Pfer_evm.model.scaffold_68.41	Prunus ferganensis Whole Genome v1.0 Assembly & Annotation	v1.0 (2020-08-01)	Accession 125	I	KNOPE1	scaffold_68	227437	227437	Pfer_evm.model.scaffold_68.41_3'utr	+
Prunus ferganensis	Pfer_evm.model.scaffold_123.46	Prunus ferganensis Whole Genome v1.0 Assembly & Annotation	v1.0 (2020-08-01)	Accession 125	I	KNOPE2	scaffold_123	305466	305582	Pfer_evm.model.scaffold_123.46_5'utr	-
Prunus ferganensis	Pfer_evm.model.scaffold_123.46	Prunus ferganensis Whole Genome v1.0 Assembly & Annotation	v1.0 (2020-08-01)	Accession 125	I	KNOPE2	scaffold_123	305112	305466	Pfer_evm.model.scaffold_123.46_CDS.1	-		n.a.						MEEMYGLQSTAECGDKGFQSTAEYEDRALMTPENLILPLDYQSLLVSSGAFRGEHHHHRVPMFGSDDVVLYSAMSEAASPTITPEFQREEDVFGAIKAKIASHPTYPRLIHAYIECQKVGAPPEIASFLDEIRRESDFYNYKQQQRGSCNSNSSMSSTYLGADPELDEFMETYCEMLVKYKSDLSRPFDEATTFLNKIELQLSNLCTSSANASSIRTLSDEGGASSDEDFSGGEIEVQEGQQRGEDRDLKDRLMRRFGSHIGTLKLEFSKKKKKGKLPKEARQTLFDWWSVHYKWPYPTEADKIALAESTGLDQRQINNWFINQRKRHWRPSENMQFAVMDNIAGPFFTDD	79.69	40.04	4.857
Prunus ferganensis	Pfer_evm.model.scaffold_123.46	Prunus ferganensis Whole Genome v1.0 Assembly & Annotation	v1.0 (2020-08-01)	Accession 125	I	KNOPE2	scaffold_123	304744	304900	Pfer_evm.model.scaffold_123.46_CDS.2	-
Prunus ferganensis	Pfer_evm.model.scaffold_123.46	Prunus ferganensis Whole Genome v1.0 Assembly & Annotation	v1.0 (2020-08-01)	Accession 125	I	KNOPE2	scaffold_123	304440	304588	Pfer_evm.model.scaffold_123.46_CDS.3	-
Prunus ferganensis	Pfer_evm.model.scaffold_123.46	Prunus ferganensis Whole Genome v1.0 Assembly & Annotation	v1.0 (2020-08-01)	Accession 125	I	KNOPE2	scaffold_123	300344	300583	Pfer_evm.model.scaffold_123.46_CDS.4	-
Prunus ferganensis	Pfer_evm.model.scaffold_123.46	Prunus ferganensis Whole Genome v1.0 Assembly & Annotation	v1.0 (2020-08-01)	Accession 125	I	KNOPE2	scaffold_123	300093	300252	Pfer_evm.model.scaffold_123.46_CDS.5	-
Prunus ferganensis	Pfer_evm.model.scaffold_123.46	Prunus ferganensis Whole Genome v1.0 Assembly & Annotation	v1.0 (2020-08-01)	Accession 125	I	KNOPE2	scaffold_123	299831	300093	Pfer_evm.model.scaffold_123.46_3'utr	-
Prunus ferganensis	Pfer_evm.model.scaffold_3.92	Prunus ferganensis Whole Genome v1.0 Assembly & Annotation	v1.0 (2020-08-01)	Accession 125	I	KNOPE2.1	scaffold_3	532759	532819	Pfer_evm.model.scaffold_3.92_5'utr	-
Prunus ferganensis	Pfer_evm.model.scaffold_3.92	Prunus ferganensis Whole Genome v1.0 Assembly & Annotation	v1.0 (2020-08-01)	Accession 125	I	KNOPE2.1	scaffold_3	532339	532759	Pfer_evm.model.scaffold_3.92_CDS.1	-		n.a.						MMEELYGLASSTPASGFSSDQYYSSSMAMPENLTVPDHHQHHQHQVEVDCYDYYHKSAFEPLAAVLGDRMPGLQRPDPVFSGCSSGVSDAASAVAVGINNQRERGGGCGLGEEVLCEMNAKIASHPLYPKLLQAYIDCQKVGAPPEVASVLDEIRRESDHLICRRSSTSASTCMATADPELDAFMETYCDILLKYKSDLTRPFDEAITFLNKMETQLITLSSNNTTTPNDGGGSSDEEDLSGGETSPRTGEEHELKDKLLRKYSGYISTLKHEFSKKKKKGKLPREARQTLFDWWNLHDKWPYPTEADKISLAQVTGLDQKQINNWFINQRKRHWKPSENMQFAVMDTIYRPCFTKD	75	40.12	5.5877
Prunus ferganensis	Pfer_evm.model.scaffold_3.92	Prunus ferganensis Whole Genome v1.0 Assembly & Annotation	v1.0 (2020-08-01)	Accession 125	I	KNOPE2.1	scaffold_3	531880	532015	Pfer_evm.model.scaffold_3.92_CDS.2	-
Prunus ferganensis	Pfer_evm.model.scaffold_3.92	Prunus ferganensis Whole Genome v1.0 Assembly & Annotation	v1.0 (2020-08-01)	Accession 125	I	KNOPE2.1	scaffold_3	531653	531783	Pfer_evm.model.scaffold_3.92_CDS.3	-
Prunus ferganensis	Pfer_evm.model.scaffold_3.92	Prunus ferganensis Whole Genome v1.0 Assembly & Annotation	v1.0 (2020-08-01)	Accession 125	I	KNOPE2.1	scaffold_3	527264	527494	Pfer_evm.model.scaffold_3.92_CDS.4	-
Prunus ferganensis	Pfer_evm.model.scaffold_3.92	Prunus ferganensis Whole Genome v1.0 Assembly & Annotation	v1.0 (2020-08-01)	Accession 125	I	KNOPE2.1	scaffold_3	527016	527175	Pfer_evm.model.scaffold_3.92_CDS.5	-
Prunus ferganensis	Pfer_evm.model.scaffold_3.92	Prunus ferganensis Whole Genome v1.0 Assembly & Annotation	v1.0 (2020-08-01)	Accession 125	I	KNOPE2.1	scaffold_3	526776	527016	Pfer_evm.model.scaffold_3.92_3'utr	-
Prunus ferganensis	Pfer_evm.model.scaffold_5.13	Prunus ferganensis Whole Genome v1.0 Assembly & Annotation	v1.0 (2020-08-01)	Accession 125	I	KNOPE6	scaffold_5	108315	108469	Pfer_evm.model.scaffold_5.13_5'utr	+
Prunus ferganensis	Pfer_evm.model.scaffold_5.13	Prunus ferganensis Whole Genome v1.0 Assembly & Annotation	v1.0 (2020-08-01)	Accession 125	I	KNOPE6	scaffold_5	108469	108757	Pfer_evm.model.scaffold_5.13_CDS.1	+		n.a.						MNMEDFYRLNPGVISGSEIDVNVVHQVENMATSTSNTSCGFHGHPHPQGHVVDDNMLLFQTEGMGSDNHMSDLIKTQIANHPRFPDLVDAYLECQKVGAPLEMKSLLEEIGRVSHHPMSTCSEIGADPELDEFMESYCEVLRGYKEELSKPFDEATNFLTNIQSQLRNLCKGTFPKTSWDCNSDEGVGSSEEEFSCGEVEAAESQETAAARAGGDRELKDMLLHKYSGYLTNLRKEFLKKRKKGKLPKDARTALLDWWTTHYRWPYPTEEEKLHLSEVTGLDQKQINNWFINQRKRHWKPSEDMRFALMEGVGGSIGAPMLFDAGVGTGNIDDM	71.88	37.69	4.8376
Prunus ferganensis	Pfer_evm.model.scaffold_5.13	Prunus ferganensis Whole Genome v1.0 Assembly & Annotation	v1.0 (2020-08-01)	Accession 125	I	KNOPE6	scaffold_5	108852	108966	Pfer_evm.model.scaffold_5.13_CDS.2	+
Prunus ferganensis	Pfer_evm.model.scaffold_5.13	Prunus ferganensis Whole Genome v1.0 Assembly & Annotation	v1.0 (2020-08-01)	Accession 125	I	KNOPE6	scaffold_5	109203	109351	Pfer_evm.model.scaffold_5.13_CDS.3	+
Prunus ferganensis	Pfer_evm.model.scaffold_5.13	Prunus ferganensis Whole Genome v1.0 Assembly & Annotation	v1.0 (2020-08-01)	Accession 125	I	KNOPE6	scaffold_5	110233	110487	Pfer_evm.model.scaffold_5.13_CDS.4	+
Prunus ferganensis	Pfer_evm.model.scaffold_5.13	Prunus ferganensis Whole Genome v1.0 Assembly & Annotation	v1.0 (2020-08-01)	Accession 125	I	KNOPE6	scaffold_5	110810	111011	Pfer_evm.model.scaffold_5.13_CDS.5	+
Prunus ferganensis	Pfer_evm.model.scaffold_5.13	Prunus ferganensis Whole Genome v1.0 Assembly & Annotation	v1.0 (2020-08-01)	Accession 125	I	KNOPE6	scaffold_5	111011	111579	Pfer_evm.model.scaffold_5.13_3'utr	+
Prunus ferganensis	Pfer_evm.model.scaffold_42.10.1	Prunus ferganensis Whole Genome v1.0 Assembly & Annotation	v1.0 (2020-08-01)	Accession 125	II	KNOPE3	scaffold_42	70922	71378	Pfer_evm.model.scaffold_42.10.1_5'utr	+
Prunus ferganensis	Pfer_evm.model.scaffold_42.10.1	Prunus ferganensis Whole Genome v1.0 Assembly & Annotation	v1.0 (2020-08-01)	Accession 125	II	KNOPE3	scaffold_42	71378	72101	Pfer_evm.model.scaffold_42.10.1_CDS.1	+		n.a.						MAYHNHLSQQDLPLHHFTDQTQQQHQPFQSDQHDPNSKPTEPHHPFQPAPNWLNTALLRNYTNADANNNHNNSPNNNGGGGASNFLNLHVTASDSTTSQASNQWLSQPHRPILHRNHSDVIDDVTAVAGDSMIAATISHDSADLKPDSSLNKTDIVVESGGGGGDGGMINWQNARHKAEILAHPLYEPLLSAHVACLRIATPVDQLPRIDAQLAQSQNVVAKYSALGHGMVGDDKELDQFMRHYVLLLCSFKEQLQQHVRVHAMEAVMACWEIEQSLQSLTGVSPGEGTGATMSDDEDDQVDSDANLFDGSMEGHDSMGFGPLIPTESERSLMERVRQELKHELKQGYKEKIVDIREEILRKRRAGKLPGDTTSVLKAWWQSHSKWPYPTEEDKARLVQ…	54.69	50.05	6.4036
Prunus ferganensis	Pfer_evm.model.scaffold_42.10.1	Prunus ferganensis Whole Genome v1.0 Assembly & Annotation	v1.0 (2020-08-01)	Accession 125	II	KNOPE3	scaffold_42	72949	73070	Pfer_evm.model.scaffold_42.10.1_CDS.2	+
Prunus ferganensis	Pfer_evm.model.scaffold_42.10.1	Prunus ferganensis Whole Genome v1.0 Assembly & Annotation	v1.0 (2020-08-01)	Accession 125	II	KNOPE3	scaffold_42	73151	73345	Pfer_evm.model.scaffold_42.10.1_CDS.3	+
Prunus ferganensis	Pfer_evm.model.scaffold_42.10.1	Prunus ferganensis Whole Genome v1.0 Assembly & Annotation	v1.0 (2020-08-01)	Accession 125	II	KNOPE3	scaffold_42	73418	73550	Pfer_evm.model.scaffold_42.10.1_CDS.4	+
Prunus ferganensis	Pfer_evm.model.scaffold_42.10.1	Prunus ferganensis Whole Genome v1.0 Assembly & Annotation	v1.0 (2020-08-01)	Accession 125	II	KNOPE3	scaffold_42	73809	73946	Pfer_evm.model.scaffold_42.10.1_CDS.5	+
Prunus ferganensis	Pfer_evm.model.scaffold_42.10.1	Prunus ferganensis Whole Genome v1.0 Assembly & Annotation	v1.0 (2020-08-01)	Accession 125	II	KNOPE3	scaffold_42	74021	74061	Pfer_evm.model.scaffold_42.10.1_CDS.6	+	Last exon was missing. Improved exon-intron annotation
Prunus ferganensis	Pfer_evm.model.scaffold_42.10.1	Prunus ferganensis Whole Genome v1.0 Assembly & Annotation	v1.0 (2020-08-01)	Accession 125	II	KNOPE3	scaffold_42	74061	74677	Pfer_evm.model.scaffold_42.10.1_3'utr	+
Prunus ferganensis	Pfer_evm.model.scaffold_109.35	Prunus ferganensis Whole Genome v1.0 Assembly & Annotation	v1.0 (2020-08-01)	Accession 125	II	KNOPE4	scaffold_109	164132	164534	Pfer_evm.model.scaffold_109.35_5'utr	+
Prunus ferganensis	Pfer_evm.model.scaffold_109.35	Prunus ferganensis Whole Genome v1.0 Assembly & Annotation	v1.0 (2020-08-01)	Accession 125	II	KNOPE4	scaffold_109	164534	165026	Pfer_evm.model.scaffold_109.35_CDS.1	+		n.a.						MAFHHHHHHQQQQTPPEMAFHSFASDQPPLSGAPTWLNNAAFRQQNSFLHDARNDDVVISPSGKSSNCSGRNRREISGYDGEEEEEDELECESARFKADLVGHPLYEQLVSAHVSCLRIATPVDQLPRIDEQLVQSQRVVDKYSALRANGDVQVMDEKELDLFMTNYVLLLCSFKEQLQQHVRVHAMEAVMACWELDQSLQSLTGVSTGEGTGATMSDDDDQVDSDINSYDGSLDGPDTMGFGPLVPTESERSLMERVRQELKHELKQGYKEKIVDIREEILRKRRAGKLPGDTTSVLKSWWQSHSKWPYPTEEDKARLVQETGLQLKQINNWFINQRKRNWHSNISSTSVLKSKRKR	56.25	40.91	5.8533
Prunus ferganensis	Pfer_evm.model.scaffold_109.35	Prunus ferganensis Whole Genome v1.0 Assembly & Annotation	v1.0 (2020-08-01)	Accession 125	II	KNOPE4	scaffold_109	165485	165606	Pfer_evm.model.scaffold_109.35_CDS.2	+
Prunus ferganensis	Pfer_evm.model.scaffold_109.35	Prunus ferganensis Whole Genome v1.0 Assembly & Annotation	v1.0 (2020-08-01)	Accession 125	II	KNOPE4	scaffold_109	165702	165893	Pfer_evm.model.scaffold_109.35_CDS.3	+
Prunus ferganensis	Pfer_evm.model.scaffold_109.35	Prunus ferganensis Whole Genome v1.0 Assembly & Annotation	v1.0 (2020-08-01)	Accession 125	II	KNOPE4	scaffold_109	165980	166112	Pfer_evm.model.scaffold_109.35_CDS.4	+
Prunus ferganensis	Pfer_evm.model.scaffold_109.35	Prunus ferganensis Whole Genome v1.0 Assembly & Annotation	v1.0 (2020-08-01)	Accession 125	II	KNOPE4	scaffold_109	166209	166346	Pfer_evm.model.scaffold_109.35_CDS.5	+
Prunus ferganensis	Pfer_evm.model.scaffold_109.35	Prunus ferganensis Whole Genome v1.0 Assembly & Annotation	v1.0 (2020-08-01)	Accession 125	II	KNOPE4	scaffold_109	166458	166462	Pfer_evm.model.scaffold_109.35_CDS.6	+	Last exon was missing. Improved exon-intron annotation
Prunus ferganensis	Pfer_evm.model.scaffold_109.35	Prunus ferganensis Whole Genome v1.0 Assembly & Annotation	v1.0 (2020-08-01)	Accession 125	II	KNOPE4	scaffold_109	166462	167541	Pfer_evm.model.scaffold_109.35_3'utr	+
Prunus ferganensis	Pfer_evm.model.scaffold_167.15	Prunus ferganensis Whole Genome v1.0 Assembly & Annotation	v1.0 (2020-08-01)	Accession 125	II	KNOPE7	scaffold_167	115456	115456	Pfer_evm.model.scaffold_167.15_5'utr	+
Prunus ferganensis	Pfer_evm.model.scaffold_167.15	Prunus ferganensis Whole Genome v1.0 Assembly & Annotation	v1.0 (2020-08-01)	Accession 125	II	KNOPE7	scaffold_167	115456	115747	Pfer_evm.model.scaffold_167.15_CDS.1	+		n.a.						MQESGLGMMGGGGLSSGDGHHEHHNRQLKAEIATHPLYEQLLSAHVSCLRVATPIDQLPLIDAQLSQSHHLLRSYASQQQHGHSVSPHERQELDNFLAQYLIVLCSFKEQLQQHVRVHAVEAVMACREIESNLQALTGVSLGEGSGATMSDDEDDMQMDFSLDQSGGDGHDMMGFGPLLPTESERSLMERVRQELKIELKQGFKSRIEDVREEILRKRRAGKLPGDTTTVLKNWWQQHSKWPYPTEDDKAKLVEETGLQLKQINNWFINQRKRNWHSNSQSVTSLKSKRKR	57.81	33.05	6.8205
Prunus ferganensis	Pfer_evm.model.scaffold_167.15	Prunus ferganensis Whole Genome v1.0 Assembly & Annotation	v1.0 (2020-08-01)	Accession 125	II	KNOPE7	scaffold_167	115829	115950	Pfer_evm.model.scaffold_167.15_CDS.2	+
Prunus ferganensis	Pfer_evm.model.scaffold_167.15	Prunus ferganensis Whole Genome v1.0 Assembly & Annotation	v1.0 (2020-08-01)	Accession 125	II	KNOPE7	scaffold_167	118355	118546	Pfer_evm.model.scaffold_167.15_CDS.3	+
Prunus ferganensis	Pfer_evm.model.scaffold_167.15	Prunus ferganensis Whole Genome v1.0 Assembly & Annotation	v1.0 (2020-08-01)	Accession 125	II	KNOPE7	scaffold_167	118732	118864	Pfer_evm.model.scaffold_167.15_CDS.4	+
Prunus ferganensis	Pfer_evm.model.scaffold_167.15	Prunus ferganensis Whole Genome v1.0 Assembly & Annotation	v1.0 (2020-08-01)	Accession 125	II	KNOPE7	scaffold_167	119047	119188	Pfer_evm.model.scaffold_167.15_CDS.5	+
Prunus ferganensis	Pfer_evm.model.scaffold_167.15	Prunus ferganensis Whole Genome v1.0 Assembly & Annotation	v1.0 (2020-08-01)	Accession 125	II	KNOPE7	scaffold_167	119188	119188	Pfer_evm.model.scaffold_167.15_3'utr	+
Prunus ferganensis	Pfer_evm.model.scaffold_9.209	Prunus ferganensis Whole Genome v1.0 Assembly & Annotation	v1.0 (2020-08-01)	Accession 125	M	KNOPEM	scaffold_9	1044329	1044329	Pfer_evm.model.scaffold_9.209_5'utr	+
Prunus ferganensis	Pfer_evm.model.scaffold_9.209	Prunus ferganensis Whole Genome v1.0 Assembly & Annotation	v1.0 (2020-08-01)	Accession 125	M	KNOPEM	scaffold_9	1044329	1044473	Pfer_evm.model.scaffold_9.209_CDS.1	+	KNOX1 domain was missing. Improved exon-intron annotation	n.a.						MEGALSSSTTYKEKEKQENVEDHEILKNRISTHPLYGLLVEAHLDCLKVGGISGDLDLEGDVSRDMKQLDNKYKASENRQSDLDHFMEAYCLALGKLKEAMEEPQQTSMAFISNMHLQLKELTGSHQPEPATSLSGQSVDHLN	n.a.	15.99	4.7406
Prunus ferganensis	Pfer_evm.model.scaffold_9.209	Prunus ferganensis Whole Genome v1.0 Assembly & Annotation	v1.0 (2020-08-01)	Accession 125	M	KNOPEM	scaffold_9	1044798	1044915	Pfer_evm.model.scaffold_9.209_CDS.2	+
Prunus ferganensis	Pfer_evm.model.scaffold_9.209	Prunus ferganensis Whole Genome v1.0 Assembly & Annotation	v1.0 (2020-08-01)	Accession 125	M	KNOPEM	scaffold_9	1045265	1045436	Pfer_evm.model.scaffold_9.209_CDS.3	+
Prunus ferganensis	Pfer_evm.model.scaffold_9.209	Prunus ferganensis Whole Genome v1.0 Assembly & Annotation	v1.0 (2020-08-01)	Accession 125	M	KNOPEM	scaffold_9	1045436	1045436	Pfer_evm.model.scaffold_9.209_3'utr	+
Prunus ferganensis	Pfer_evm.model.scaffold_190.15	Prunus ferganensis Whole Genome v1.0 Assembly & Annotation	v1.0 (2020-08-01)	Accession 125	M	KNOPEM2	scaffold_190	74086	74243	Pfer_evm.model.scaffold_190.15_5'utr	-
Prunus ferganensis	Pfer_evm.model.scaffold_190.15	Prunus ferganensis Whole Genome v1.0 Assembly & Annotation	v1.0 (2020-08-01)	Accession 125	M	KNOPEM2	scaffold_190	73900	74086	Pfer_evm.model.scaffold_190.15_CDS.1	-		n.a.						MEDNYNGDDDQNKGVFRVCTESQSDEGDVVGEEELEQEVLKRRISGHPLYELLMENHINCLKVGLGENIGEIGVTSTENDKLKAAAIPTSSDLDQFMEAYCDALNKLKEAMEDPIKETTSFITDVYAQLEDLSASKKPH	n.a.	15.5	4.0587
Prunus ferganensis	Pfer_evm.model.scaffold_190.15	Prunus ferganensis Whole Genome v1.0 Assembly & Annotation	v1.0 (2020-08-01)	Accession 125	M	KNOPEM2	scaffold_190	73421	73526	Pfer_evm.model.scaffold_190.15_CDS.2	-
Prunus ferganensis	Pfer_evm.model.scaffold_190.15	Prunus ferganensis Whole Genome v1.0 Assembly & Annotation	v1.0 (2020-08-01)	Accession 125	M	KNOPEM2	scaffold_190	73212	73341	Pfer_evm.model.scaffold_190.15_CDS.3	-
Prunus ferganensis	Pfer_evm.model.scaffold_190.15	Prunus ferganensis Whole Genome v1.0 Assembly & Annotation	v1.0 (2020-08-01)	Accession 125	M	KNOPEM2	scaffold_190	73083	73212	Pfer_evm.model.scaffold_190.15_3'utr	-
Prunus kansuensis	Pkan_evm.model.scaffold_50.53	Prunus kansuensis Whole Genome v1.0 Assembly & Annotation	v1.0 (2020-08-03)	Honggengansutao 1#	I	STMlike1	scaffold_50	294394	294498	Pkan_evm.model.scaffold_50.53_5'utr	-
Prunus kansuensis	Pkan_evm.model.scaffold_50.53	Prunus kansuensis Whole Genome v1.0 Assembly & Annotation	v1.0 (2020-08-03)	Honggengansutao 1#	I	STMlike1	scaffold_50	294118	294394	Pkan_evm.model.scaffold_50.53_CDS.1	-		n.a.						MERGGTNCNNSSGVTYSGLMMGFGNNTSRTGSSKAQFLSLPLMVGCSHPNLQSDHQTTDQEMMVSCSDRMEAKIMAHPLFPRLLASYVSCQKVGAPPEVVARLEQACSAAVHNSEAACLGGGDPDPALDQFMEAYCEMLTKYEEELTKPFKEAMLFLSKIDSQLQALTVHSSSDSASSGDNIVGRSGSPEEVDATMNESCIDPRAEDREIKAKLLHKYTGYLGSLKQEFMKKKKNGKLPKEARHQLLDWWSRHYKWPYPSEAQKLALAESTGLDLKQINNWFINQRKRHWKPSEDIQFAVMDPTHPHHHPHFYMDNNLTFPMNSTSTLL	85.94	36.85	6.7277
Prunus kansuensis	Pkan_evm.model.scaffold_50.53	Prunus kansuensis Whole Genome v1.0 Assembly & Annotation	v1.0 (2020-08-03)	Honggengansutao 1#	I	STMlike1	scaffold_50	293603	293853	Pkan_evm.model.scaffold_50.53_CDS.2	-
Prunus kansuensis	Pkan_evm.model.scaffold_50.53	Prunus kansuensis Whole Genome v1.0 Assembly & Annotation	v1.0 (2020-08-03)	Honggengansutao 1#	I	STMlike1	scaffold_50	292922	293176	Pkan_evm.model.scaffold_50.53_CDS.3	-
Prunus kansuensis	Pkan_evm.model.scaffold_50.53	Prunus kansuensis Whole Genome v1.0 Assembly & Annotation	v1.0 (2020-08-03)	Honggengansutao 1#	I	STMlike1	scaffold_50	292511	292721	Pkan_evm.model.scaffold_50.53_CDS.4	-
Prunus kansuensis	Pkan_evm.model.scaffold_50.53	Prunus kansuensis Whole Genome v1.0 Assembly & Annotation	v1.0 (2020-08-03)	Honggengansutao 1#	I	STMlike1	scaffold_50	292333	292511	Pkan_evm.model.scaffold_50.53_3'utr	-
Prunus kansuensis	Pkan_evm.model.scaffold_192.7	Prunus kansuensis Whole Genome v1.0 Assembly & Annotation	v1.0 (2020-08-03)	Honggengansutao 1#	I	STMlike2	scaffold_192	46021	46814	Pkan_evm.model.scaffold_192.7_5'utr	+
Prunus kansuensis	Pkan_evm.model.scaffold_192.7	Prunus kansuensis Whole Genome v1.0 Assembly & Annotation	v1.0 (2020-08-03)	Honggengansutao 1#	I	STMlike2	scaffold_192	46814	47252	Pkan_evm.model.scaffold_192.7_CDS.1	+		n.a.						MEGGSNGTCSMMAFGENSSSNGGGLCPMMMVPALMTSHHSHHHHHQHHHPTNPTNADPNTTTPFQLPQLPPSNHNRNSSTSSFIFNDHHPNNNNNNHPAAAAACYFMDNNNSNHDGSSSSSSSVKAKIMAHPHYHRLLASYINCQKVGAPPEVVARLEEACASAASIGQMMSSSSGSGCLGEDPALDQFMEAYCEMLTKYEQELSKPFKEAMIFLQRIESQFKALTLSSSSDSAVCGDGLDRNGSSEEEVDVNNNFIDPQAEDRELKGQLLRKYSGYLGSLKQEFMKKRKKGKLPKEARQQLLDWWSRHYKWPYPSESQKLALAESTGLDQKQINNWFINQRKRHWKPSEDMQFVVMDATHPGHYYMDTVLGNPFPMDISPTLL	85.94	42.87	6.8067
Prunus kansuensis	Pkan_evm.model.scaffold_192.7	Prunus kansuensis Whole Genome v1.0 Assembly & Annotation	v1.0 (2020-08-03)	Honggengansutao 1#	I	STMlike2	scaffold_192	47677	47942	Pkan_evm.model.scaffold_192.7_CDS.2	+
Prunus kansuensis	Pkan_evm.model.scaffold_192.7	Prunus kansuensis Whole Genome v1.0 Assembly & Annotation	v1.0 (2020-08-03)	Honggengansutao 1#	I	STMlike2	scaffold_192	51012	51257	Pkan_evm.model.scaffold_192.7_CDS.3	+
Prunus kansuensis	Pkan_evm.model.scaffold_192.7	Prunus kansuensis Whole Genome v1.0 Assembly & Annotation	v1.0 (2020-08-03)	Honggengansutao 1#	I	STMlike2	scaffold_192	51414	51621	Pkan_evm.model.scaffold_192.7_CDS.4	+
Prunus kansuensis	Pkan_evm.model.scaffold_192.7	Prunus kansuensis Whole Genome v1.0 Assembly & Annotation	v1.0 (2020-08-03)	Honggengansutao 1#	I	STMlike2	scaffold_192	51621	51849	Pkan_evm.model.scaffold_192.7_3'utr	+
Prunus kansuensis	Pkan_evm.model.scaffold_73.63	Prunus kansuensis Whole Genome v1.0 Assembly & Annotation	v1.0 (2020-08-03)	Honggengansutao 1#	I	KNOPE1	scaffold_73	331182	331783	Pkan_evm.model.scaffold_73.63_5'utr	+
Prunus kansuensis	Pkan_evm.model.scaffold_73.63	Prunus kansuensis Whole Genome v1.0 Assembly & Annotation	v1.0 (2020-08-03)	Honggengansutao 1#	I	KNOPE1	scaffold_73	331783	332215	Pkan_evm.model.scaffold_73.63_CDS.1	+		n.a.						MEEYNQMDHESSGGRGNFLYASPNLGGNYGRASHDHQMGINAFHLQSSGGGDFHSPGGAHPINVKTEASTSHHGHHKFQYNNNNNNNPLLSSRGHQPVVQQQHNLDRQNDDHTLSSNEVEAIKAKIIAHPQYSNLLEAYMDCQRVGAPSEVVARLTAARQEFEARQRSSVASREASKDPELDQFMEAYYDMLVKYREELTRPIQEAMDFMRRIETQLNMLGNNNAPPLRIFSPSEDKCEGLGSSEEEQENSGGETEVPEIDPRAEDRELKNHLLKKYSGYLSSLKQELSKKKKKGKLPKDARQKLLSWWELHYKWPYPSESEKVALAESTGLDQKQINNWFINQRKRHWKPSEDMQFMVMDGLHPQNAALYMDGHYIGDGHYRLGP	89.06	44.07	6.5882
Prunus kansuensis	Pkan_evm.model.scaffold_73.63	Prunus kansuensis Whole Genome v1.0 Assembly & Annotation	v1.0 (2020-08-03)	Honggengansutao 1#	I	KNOPE1	scaffold_73	332307	332430	Pkan_evm.model.scaffold_73.63_CDS.2	+
Prunus kansuensis	Pkan_evm.model.scaffold_73.63	Prunus kansuensis Whole Genome v1.0 Assembly & Annotation	v1.0 (2020-08-03)	Honggengansutao 1#	I	KNOPE1	scaffold_73	332536	332684	Pkan_evm.model.scaffold_73.63_CDS.3	+
Prunus kansuensis	Pkan_evm.model.scaffold_73.63	Prunus kansuensis Whole Genome v1.0 Assembly & Annotation	v1.0 (2020-08-03)	Honggengansutao 1#	I	KNOPE1	scaffold_73	334203	334457	Pkan_evm.model.scaffold_73.63_CDS.4	+
Prunus kansuensis	Pkan_evm.model.scaffold_73.63	Prunus kansuensis Whole Genome v1.0 Assembly & Annotation	v1.0 (2020-08-03)	Honggengansutao 1#	I	KNOPE1	scaffold_73	334620	334824	Pkan_evm.model.scaffold_73.63_CDS.5	+
Prunus kansuensis	Pkan_evm.model.scaffold_73.63	Prunus kansuensis Whole Genome v1.0 Assembly & Annotation	v1.0 (2020-08-03)	Honggengansutao 1#	I	KNOPE1	scaffold_73	334824	335086	Pkan_evm.model.scaffold_73.63_3'utr	+
Prunus kansuensis	Pkan_evm.model.scaffold_72.78	Prunus kansuensis Whole Genome v1.0 Assembly & Annotation	v1.0 (2020-08-03)	Honggengansutao 1#	I	KNOPE2	scaffold_72	545490	545615	Pkan_evm.model.scaffold_72.78_5'utr	-
Prunus kansuensis	Pkan_evm.model.scaffold_72.78	Prunus kansuensis Whole Genome v1.0 Assembly & Annotation	v1.0 (2020-08-03)	Honggengansutao 1#	I	KNOPE2	scaffold_72	545136	545490	Pkan_evm.model.scaffold_72.78_CDS.1	-		n.a.						MEEMYGLQSTAECGDKGFQSTAEYEDRALMTPENLILPLDYQSLLVSSGAFRGEHHHHRVPMFGSDDVVLYSAMSEAASPTITPEFQREEDVFGAIKAKIASHPTYPRLIHAYIECQKVGAPPEIASFLDEIRRESDFYNYKQQQRGSCNSNSSMSSTYLGADPELDEFMETYCEMLVKYKSDLSRPFDEATTFLNKIELQLSNLCTSSANASSIRTLSDEGGASSDEDFSGGEIEVQEGQQRGEDRDLKDRLMRRFGSHIGTLKLEFSKKKKKGKLPKEARQTLFDWWSVHYKWPYPTEADKIALAESTGLDQRQINNWFINQRKRHWRPSENMQFAVMDNIAGPFFSDD	79.69	40.03	4.857
Prunus kansuensis	Pkan_evm.model.scaffold_72.78	Prunus kansuensis Whole Genome v1.0 Assembly & Annotation	v1.0 (2020-08-03)	Honggengansutao 1#	I	KNOPE2	scaffold_72	544768	544924	Pkan_evm.model.scaffold_72.78_CDS.2	-
Prunus kansuensis	Pkan_evm.model.scaffold_72.78	Prunus kansuensis Whole Genome v1.0 Assembly & Annotation	v1.0 (2020-08-03)	Honggengansutao 1#	I	KNOPE2	scaffold_72	544457	544605	Pkan_evm.model.scaffold_72.78_CDS.3	-
Prunus kansuensis	Pkan_evm.model.scaffold_72.78	Prunus kansuensis Whole Genome v1.0 Assembly & Annotation	v1.0 (2020-08-03)	Honggengansutao 1#	I	KNOPE2	scaffold_72	540387	540626	Pkan_evm.model.scaffold_72.78_CDS.4	-
Prunus kansuensis	Pkan_evm.model.scaffold_72.78	Prunus kansuensis Whole Genome v1.0 Assembly & Annotation	v1.0 (2020-08-03)	Honggengansutao 1#	I	KNOPE2	scaffold_72	540136	540295	Pkan_evm.model.scaffold_72.78_CDS.5	-
Prunus kansuensis	Pkan_evm.model.scaffold_72.78	Prunus kansuensis Whole Genome v1.0 Assembly & Annotation	v1.0 (2020-08-03)	Honggengansutao 1#	I	KNOPE2	scaffold_72	539876	540136	Pkan_evm.model.scaffold_72.78_3'utr	-
Prunus kansuensis	Pkan_evm.model.scaffold_10.78	Prunus kansuensis Whole Genome v1.0 Assembly & Annotation	v1.0 (2020-08-03)	Honggengansutao 1#	I	KNOPE2.1	scaffold_10	462074	462169	Pkan_evm.model.scaffold_10.78_5'utr	-
Prunus kansuensis	Pkan_evm.model.scaffold_10.78	Prunus kansuensis Whole Genome v1.0 Assembly & Annotation	v1.0 (2020-08-03)	Honggengansutao 1#	I	KNOPE2.1	scaffold_10	461657	462074	Pkan_evm.model.scaffold_10.78_CDS.1	-		n.a.						MMEELYGLASSTPASGFSSDQYYSSSMAMPENLTVPDHHQHHQHQVEVDCYDYYHKSAFEPLAAVLGDRMPGLQRPDPVFSGCSSGVSDAASAVAVGINNQRERGGCGLGEEVLCEMNAKIASHPLYPKLLQAYIDCQKVGAPPEVASVLDEIRRESDHLICRRSSTSASTCMATADPELDAFMETYCDILLKYKSDLTRPFDEAITFLNKMETQLITLSSNNTTTPRFCERHEGDVRAFQFADDGGGSSDEEDLSGGETSPRTGEEHELKDKLLRKYSGYISTLKHEFSKKKKKGKLPREARQTLFDWWNLHDKWPYPTEADKISLAQVTGLDQKQINNWFINQRKRHWKPSENMQFAVMDTIYRPCFTKD	75	42.01	5.5866
Prunus kansuensis	Pkan_evm.model.scaffold_10.78	Prunus kansuensis Whole Genome v1.0 Assembly & Annotation	v1.0 (2020-08-03)	Honggengansutao 1#	I	KNOPE2.1	scaffold_10	461195	461330	Pkan_evm.model.scaffold_10.78_CDS.2	-
Prunus kansuensis	Pkan_evm.model.scaffold_10.78	Prunus kansuensis Whole Genome v1.0 Assembly & Annotation	v1.0 (2020-08-03)	Honggengansutao 1#	I	KNOPE2.1	scaffold_10	460965	461096	Pkan_evm.model.scaffold_10.78_CDS.3	-
Prunus kansuensis	Pkan_evm.model.scaffold_10.78	Prunus kansuensis Whole Genome v1.0 Assembly & Annotation	v1.0 (2020-08-03)	Honggengansutao 1#	I	KNOPE2.1	scaffold_10	456571	456848	Pkan_evm.model.scaffold_10.78_CDS.4	-
Prunus kansuensis	Pkan_evm.model.scaffold_10.78	Prunus kansuensis Whole Genome v1.0 Assembly & Annotation	v1.0 (2020-08-03)	Honggengansutao 1#	I	KNOPE2.1	scaffold_10	456323	456482	Pkan_evm.model.scaffold_10.78_CDS.5	-
Prunus kansuensis	Pkan_evm.model.scaffold_10.78	Prunus kansuensis Whole Genome v1.0 Assembly & Annotation	v1.0 (2020-08-03)	Honggengansutao 1#	I	KNOPE2.1	scaffold_10	456115	456323	Pkan_evm.model.scaffold_10.78_3'utr	-
Prunus kansuensis	Pkan_evm.model.scaffold_82.62	Prunus kansuensis Whole Genome v1.0 Assembly & Annotation	v1.0 (2020-08-03)	Honggengansutao 1#	I	KNOPE6	scaffold_82	311933	312373	Pkan_evm.model.scaffold_82.62_5'utr	-
Prunus kansuensis	Pkan_evm.model.scaffold_82.62	Prunus kansuensis Whole Genome v1.0 Assembly & Annotation	v1.0 (2020-08-03)	Honggengansutao 1#	I	KNOPE6	scaffold_82	311645	311933	Pkan_evm.model.scaffold_82.62_CDS.1	-		n.a.						MNMEDFYRLNPGVISGSEIDVNVVHQVENMATSTSNTSCGFHGHPHPQGHVVDDNMLLFQTEGMGSDNHMSDLIKTQIANHPRFPDLVDAYLECQKVGAPLEMKSLLEEIGRVSHHPMSTCSEIGADPELDEFMESYCEVLRGYKEELSKPFDEATNFLTNIQSQLRNLCKGTFPKTSWDCNSDEGVGSSEEEFSCGEVEAAESQETAAARAGGDRELKDMLLHKYSGYLTNLRKEFLKKRKKGKLPKDARTALLDWWTTHYRWPYPTEEEKLHLSEVTGLDQKQINNWFINQRKRHWKPSEDMRFALMEGVGGSIGAPMLFDAGVGTGNIDDM	71.88	37.69	4.8376
Prunus kansuensis	Pkan_evm.model.scaffold_82.62	Prunus kansuensis Whole Genome v1.0 Assembly & Annotation	v1.0 (2020-08-03)	Honggengansutao 1#	I	KNOPE6	scaffold_82	311435	311549	Pkan_evm.model.scaffold_82.62_CDS.2	-
Prunus kansuensis	Pkan_evm.model.scaffold_82.62	Prunus kansuensis Whole Genome v1.0 Assembly & Annotation	v1.0 (2020-08-03)	Honggengansutao 1#	I	KNOPE6	scaffold_82	311050	311198	Pkan_evm.model.scaffold_82.62_CDS.3	-
Prunus kansuensis	Pkan_evm.model.scaffold_82.62	Prunus kansuensis Whole Genome v1.0 Assembly & Annotation	v1.0 (2020-08-03)	Honggengansutao 1#	I	KNOPE6	scaffold_82	309913	310167	Pkan_evm.model.scaffold_82.62_CDS.4	-
Prunus kansuensis	Pkan_evm.model.scaffold_82.62	Prunus kansuensis Whole Genome v1.0 Assembly & Annotation	v1.0 (2020-08-03)	Honggengansutao 1#	I	KNOPE6	scaffold_82	309398	309599	Pkan_evm.model.scaffold_82.62_CDS.5	-
Prunus kansuensis	Pkan_evm.model.scaffold_82.62	Prunus kansuensis Whole Genome v1.0 Assembly & Annotation	v1.0 (2020-08-03)	Honggengansutao 1#	I	KNOPE6	scaffold_82	309162	309398	Pkan_evm.model.scaffold_82.62_3'utr	-
Prunus kansuensis	Pkan_evm.model.scaffold_16.87.1	Prunus kansuensis Whole Genome v1.0 Assembly & Annotation	v1.0 (2020-08-03)	Honggengansutao 1#	II	KNOPE3	scaffold_16	522801	523270	Pkan_evm.model.scaffold_16.87.1_5'utr	-
Prunus kansuensis	Pkan_evm.model.scaffold_16.87.1	Prunus kansuensis Whole Genome v1.0 Assembly & Annotation	v1.0 (2020-08-03)	Honggengansutao 1#	II	KNOPE3	scaffold_16	522075	522801	Pkan_evm.model.scaffold_16.87.1_CDS.1	-		n.a.						MAYHNHLSQQDLPLHHFTDQTQQQHQPFQSDQPDPNSKPTEPHHPFQPAPNWLNTALLRNYTNADANNNHNNSPNNNGGGGASNFLNLHVTASDSTTSQASNQWLSQPHRPILHRNHSDVIDDVTAVAGDSMIAATISHDSADLKPDSSLNKTDIVVESGGGGGGDGGMINWQNARHKAEILAHPLYEPLLSAHVACLRIATPVDQLPRIDAQLAQSQNVVAKYSALGHGMVGDDKELDQFMRHYVLLLCSFKEQLQQHVRVHAMEAVMACWEIEQSLQSLTGVSPGEGTGATMSDDEDDQVDSDANLFDGSMEGHDSMGFGPLIPTESERSLMERVRQELKHELKQGYKEKIVDIREEILRKRRAGKLPGDTTSVLKAWWQSHAKWPYPTEEDKARLV…	54.69	50.05	6.3649
Prunus kansuensis	Pkan_evm.model.scaffold_16.87.1	Prunus kansuensis Whole Genome v1.0 Assembly & Annotation	v1.0 (2020-08-03)	Honggengansutao 1#	II	KNOPE3	scaffold_16	521078	521199	Pkan_evm.model.scaffold_16.87.1_CDS.2	-
Prunus kansuensis	Pkan_evm.model.scaffold_16.87.1	Prunus kansuensis Whole Genome v1.0 Assembly & Annotation	v1.0 (2020-08-03)	Honggengansutao 1#	II	KNOPE3	scaffold_16	520803	520997	Pkan_evm.model.scaffold_16.87.1_CDS.3	-
Prunus kansuensis	Pkan_evm.model.scaffold_16.87.1	Prunus kansuensis Whole Genome v1.0 Assembly & Annotation	v1.0 (2020-08-03)	Honggengansutao 1#	II	KNOPE3	scaffold_16	520598	520730	Pkan_evm.model.scaffold_16.87.1_CDS.4	-
Prunus kansuensis	Pkan_evm.model.scaffold_16.87.1	Prunus kansuensis Whole Genome v1.0 Assembly & Annotation	v1.0 (2020-08-03)	Honggengansutao 1#	II	KNOPE3	scaffold_16	520202	520339	Pkan_evm.model.scaffold_16.87.1_CDS.5	-
Prunus kansuensis	Pkan_evm.model.scaffold_16.87.1	Prunus kansuensis Whole Genome v1.0 Assembly & Annotation	v1.0 (2020-08-03)	Honggengansutao 1#	II	KNOPE3	scaffold_16	520087	520127	Pkan_evm.model.scaffold_16.87.1_CDS.6	-	Last exon was missing. Improved exon-intron annotation
Prunus kansuensis	Pkan_evm.model.scaffold_16.87.1	Prunus kansuensis Whole Genome v1.0 Assembly & Annotation	v1.0 (2020-08-03)	Honggengansutao 1#	II	KNOPE3	scaffold_16	519514	520087	Pkan_evm.model.scaffold_16.87.1_3'utr	-
Prunus kansuensis	Pkan_evm.model.scaffold_4.178	Prunus kansuensis Whole Genome v1.0 Assembly & Annotation	v1.0 (2020-08-03)	Honggengansutao 1#	II	KNOPE4	scaffold_4	906791	907014	Pkan_evm.model.scaffold_4.178_5'utr	-
Prunus kansuensis	Pkan_evm.model.scaffold_4.178	Prunus kansuensis Whole Genome v1.0 Assembly & Annotation	v1.0 (2020-08-03)	Honggengansutao 1#	II	KNOPE4	scaffold_4	906299	906791	Pkan_evm.model.scaffold_4.178_CDS.1	-		n.a.						MAFHHHHHHQQQQTPPEMAFHSFASDQPPLSGAPTWLNNAAFRQQNSFLHDARNDDVVISPSGKSSNCSGRNRREISGYDGEEEEEDELECESARFKADLVGHPLYEQLVSAHVSCLRIATPVDQLPRIDEQLVQSQRVVDKYSALRANGDVQVMDEKELDLFMTNYVLLLCSFKEQLQQHVRVHAMEAVMACWELDQSLQSLTGVSTGEGTGATMSDDDDQVDSDINSYDGSLDGPDTMGFGPLVPTESERSLMERVRQELKHELKQGYKEKIVDIREEILRKRRAGKLPGDTTSVLKSWWQSHSKWPYPTEEDKARLVQETGLQLKQINNWFINQRKRNWHSNISSTSVLKSKRKR	56.25	40.91	5.8533
Prunus kansuensis	Pkan_evm.model.scaffold_4.178	Prunus kansuensis Whole Genome v1.0 Assembly & Annotation	v1.0 (2020-08-03)	Honggengansutao 1#	II	KNOPE4	scaffold_4	905719	905840	Pkan_evm.model.scaffold_4.178_CDS.2	-
Prunus kansuensis	Pkan_evm.model.scaffold_4.178	Prunus kansuensis Whole Genome v1.0 Assembly & Annotation	v1.0 (2020-08-03)	Honggengansutao 1#	II	KNOPE4	scaffold_4	905432	905623	Pkan_evm.model.scaffold_4.178_CDS.3	-
Prunus kansuensis	Pkan_evm.model.scaffold_4.178	Prunus kansuensis Whole Genome v1.0 Assembly & Annotation	v1.0 (2020-08-03)	Honggengansutao 1#	II	KNOPE4	scaffold_4	905213	905345	Pkan_evm.model.scaffold_4.178_CDS.4	-
Prunus kansuensis	Pkan_evm.model.scaffold_4.178	Prunus kansuensis Whole Genome v1.0 Assembly & Annotation	v1.0 (2020-08-03)	Honggengansutao 1#	II	KNOPE4	scaffold_4	904979	905116	Pkan_evm.model.scaffold_4.178_CDS.5	-
Prunus kansuensis	Pkan_evm.model.scaffold_4.178	Prunus kansuensis Whole Genome v1.0 Assembly & Annotation	v1.0 (2020-08-03)	Honggengansutao 1#	II	KNOPE4	scaffold_4	904865	904869	Pkan_evm.model.scaffold_4.178_CDS.6	-
Prunus kansuensis	Pkan_evm.model.scaffold_4.178	Prunus kansuensis Whole Genome v1.0 Assembly & Annotation	v1.0 (2020-08-03)	Honggengansutao 1#	II	KNOPE4	scaffold_4	903334	904865	Pkan_evm.model.scaffold_4.178_3'utr	-
Prunus kansuensis	Pkan_evm.model.scaffold_154.32	Prunus kansuensis Whole Genome v1.0 Assembly & Annotation	v1.0 (2020-08-03)	Honggengansutao 1#	II	KNOPE7	scaffold_154	219594	220381	Pkan_evm.model.scaffold_154.32_5'utr	-
Prunus kansuensis	Pkan_evm.model.scaffold_154.32	Prunus kansuensis Whole Genome v1.0 Assembly & Annotation	v1.0 (2020-08-03)	Honggengansutao 1#	II	KNOPE7	scaffold_154	219303	219594	Pkan_evm.model.scaffold_154.32_CDS.1	-		n.a.						MQESGLGMMGGGGLSSGDGHHEHHNRQLKAEIATHPLYEQLLSAHVSCLRVATPIDQLPLIDAQLSQSHHLLRSYASQQQHGHSVSPHERQELDNFLAQYLIVLCSFKEQLQQHVRVHAVEAVMACREIESNLQALTGVSLGEGSGATMSDDEDDMQMDFSLDQSSGDGHDMMGFGPLLPTESERSLMERVRQELKIELKQGFKSRIEDVREEILRKRRAGKLPGDTTTVLKNWWQQHSKWPYPTEDDKAKLVEETGLQLKQINNWFINQRKRNWHSNSQSVTSLKSKRKR	57.81	33.08	6.8205
Prunus kansuensis	Pkan_evm.model.scaffold_154.32	Prunus kansuensis Whole Genome v1.0 Assembly & Annotation	v1.0 (2020-08-03)	Honggengansutao 1#	II	KNOPE7	scaffold_154	219100	219221	Pkan_evm.model.scaffold_154.32_CDS.2	-
Prunus kansuensis	Pkan_evm.model.scaffold_154.32	Prunus kansuensis Whole Genome v1.0 Assembly & Annotation	v1.0 (2020-08-03)	Honggengansutao 1#	II	KNOPE7	scaffold_154	216505	216696	Pkan_evm.model.scaffold_154.32_CDS.3	-
Prunus kansuensis	Pkan_evm.model.scaffold_154.32	Prunus kansuensis Whole Genome v1.0 Assembly & Annotation	v1.0 (2020-08-03)	Honggengansutao 1#	II	KNOPE7	scaffold_154	216187	216319	Pkan_evm.model.scaffold_154.32_CDS.4	-
Prunus kansuensis	Pkan_evm.model.scaffold_154.32	Prunus kansuensis Whole Genome v1.0 Assembly & Annotation	v1.0 (2020-08-03)	Honggengansutao 1#	II	KNOPE7	scaffold_154	215863	216004	Pkan_evm.model.scaffold_154.32_CDS.5	-
Prunus kansuensis	Pkan_evm.model.scaffold_154.32	Prunus kansuensis Whole Genome v1.0 Assembly & Annotation	v1.0 (2020-08-03)	Honggengansutao 1#	II	KNOPE7	scaffold_154	215470	215863	Pkan_evm.model.scaffold_154.32_3'utr	-
Prunus kansuensis	Pkan_evm.model.scaffold_0.94	Prunus kansuensis Whole Genome v1.0 Assembly & Annotation	v1.0 (2020-08-03)	Honggengansutao 1#	M	KNOPEM	scaffold_0	513962	513962	Pkan_evm.model.scaffold_0.94_5'utr	-
Prunus kansuensis	Pkan_evm.model.scaffold_0.94	Prunus kansuensis Whole Genome v1.0 Assembly & Annotation	v1.0 (2020-08-03)	Honggengansutao 1#	M	KNOPEM	scaffold_0	513818	513962	Pkan_evm.model.scaffold_0.94_CDS.1	-	KNOX1 domain was missing. Improved exon-intron annotation	n.a.						MEGALSSSTTYKEKEKQENVEDHEILKNRISTHPLYGLLVEAHLDCLKVGGISGDLDLEGDVSRDMKQLDNKYKASENRQSDLDHFMEAYCLALGKLKEAMEEPQQTSMAFISNMHLQLKELTGSHPPEPATSLSGQSVDHLN	n.a.	15.96	4.7406
Prunus kansuensis	Pkan_evm.model.scaffold_0.94	Prunus kansuensis Whole Genome v1.0 Assembly & Annotation	v1.0 (2020-08-03)	Honggengansutao 1#	M	KNOPEM	scaffold_0	513334	513451	Pkan_evm.model.scaffold_0.94_CDS.2	-
Prunus kansuensis	Pkan_evm.model.scaffold_0.94	Prunus kansuensis Whole Genome v1.0 Assembly & Annotation	v1.0 (2020-08-03)	Honggengansutao 1#	M	KNOPEM	scaffold_0	512805	512976	Pkan_evm.model.scaffold_0.94_CDS.3	-
Prunus kansuensis	Pkan_evm.model.scaffold_0.94	Prunus kansuensis Whole Genome v1.0 Assembly & Annotation	v1.0 (2020-08-03)	Honggengansutao 1#	M	KNOPEM	scaffold_0	512805	512805	Pkan_evm.model.scaffold_0.94_3'utr	-
Prunus kansuensis	Pkan_evm.model.scaffold_77.60	Prunus kansuensis Whole Genome v1.0 Assembly & Annotation	v1.0 (2020-08-03)	Honggengansutao 1#	M	KNOPEM2	scaffold_77	363405	363737	Pkan_evm.model.scaffold_77.60_5'utr	-
Prunus kansuensis	Pkan_evm.model.scaffold_77.60	Prunus kansuensis Whole Genome v1.0 Assembly & Annotation	v1.0 (2020-08-03)	Honggengansutao 1#	M	KNOPEM2	scaffold_77	363219	363405	Pkan_evm.model.scaffold_77.60_CDS.1	-		n.a.						MEDNYNGDDDQNKGVFRVCTESQSDEGDVVGEEELEQEVLKRRISGHPLYGLLMENHINCLKVGLGENIGEIGVTSTENDKLKAAAIPTSSDLDQFMEAYCDALNKLKEAMEDPIKETTSFITDVYAQLEDLSASKKPH	n.a.	15.43	4.086
Prunus kansuensis	Pkan_evm.model.scaffold_77.60	Prunus kansuensis Whole Genome v1.0 Assembly & Annotation	v1.0 (2020-08-03)	Honggengansutao 1#	M	KNOPEM2	scaffold_77	362747	362852	Pkan_evm.model.scaffold_77.60_CDS.2	-
Prunus kansuensis	Pkan_evm.model.scaffold_77.60	Prunus kansuensis Whole Genome v1.0 Assembly & Annotation	v1.0 (2020-08-03)	Honggengansutao 1#	M	KNOPEM2	scaffold_77	362538	362667	Pkan_evm.model.scaffold_77.60_CDS.3	-
Prunus kansuensis	Pkan_evm.model.scaffold_77.60	Prunus kansuensis Whole Genome v1.0 Assembly & Annotation	v1.0 (2020-08-03)	Honggengansutao 1#	M	KNOPEM2	scaffold_77	362394	362538	Pkan_evm.model.scaffold_77.60_3'utr	-
Prunus mira	Prumi_evm.model.Pm03.943	Prunus mira Whole Genome v1.0 Assembly & Annotation	v1.0 (2020-07-14)	2010-138	I	STMlike1	Pm03	6256271	6256271	Prumi_evm.model.Pm03.943_5'utr	-
Prunus mira	Prumi_evm.model.Pm03.943	Prunus mira Whole Genome v1.0 Assembly & Annotation	v1.0 (2020-07-14)	2010-138	I	STMlike1	Pm03	6255995	6256271	Prumi_evm.model.Pm03.943_CDS.1	-		-						MERGGTNCNNNSGVTYSGLMMGFGNNTSRTGSSKAQFLSPPLMVGCSHPNLQSDHQTTDQEMMISCSDRMEAKIMAHPLFPRLLASYVSCQKVGAPPELVARLEQACSAAVHNSEAACLGGGDPDPALDQFMEAYCEMLTKYEEELTKPFKEAMLFLSKIDSQLQALTVHSSSDSASSGDNIVGRSGSPEEVDATMNESCIDPRAEDREIKAKLLHKYTGYLGSLKQEFMKKKKNGKLPKEARHQLLDWWSRHYKWPYPSEAQKLALAESTGLDLKQINNWFINQRKRHWKPSEDIQFAVMDPTHPHPHPHHHPHFYMDNNLTFPMNSTSTLL	85.94	37.36	6.8086
Prunus mira	Prumi_evm.model.Pm03.943	Prunus mira Whole Genome v1.0 Assembly & Annotation	v1.0 (2020-07-14)	2010-138	I	STMlike1	Pm03	6255515	6255765	Prumi_evm.model.Pm03.943_CDS.2	-
Prunus mira	Prumi_evm.model.Pm03.943	Prunus mira Whole Genome v1.0 Assembly & Annotation	v1.0 (2020-07-14)	2010-138	I	STMlike1	Pm03	6254819	6255073	Prumi_evm.model.Pm03.943_CDS.3	-
Prunus mira	Prumi_evm.model.Pm03.943	Prunus mira Whole Genome v1.0 Assembly & Annotation	v1.0 (2020-07-14)	2010-138	I	STMlike1	Pm03	6254381	6254603	Prumi_evm.model.Pm03.943_CDS.4	-
Prunus mira	Prumi_evm.model.Pm03.943	Prunus mira Whole Genome v1.0 Assembly & Annotation	v1.0 (2020-07-14)	2010-138	I	STMlike1	Pm03	6254381	6254381	Prumi_evm.model.Pm03.943_3'utr	-
Prunus mira	Prumi_evm.model.Pm01.1526	Prunus mira Whole Genome v1.0 Assembly & Annotation	v1.0 (2020-07-14)	2010-138	I	KNOPE1	Pm01	11987617	11988229	Prumi_evm.model.Pm01.1526_5'utr	-
Prunus mira	Prumi_evm.model.Pm01.1526	Prunus mira Whole Genome v1.0 Assembly & Annotation	v1.0 (2020-07-14)	2010-138	I	KNOPE1	Pm01	11987185	11987617	Prumi_evm.model.Pm01.1526_CDS.1	-		-						MEEYNQMDHESSGGRGNFLYASPNLGGNYGRASHDHQMGINAFHLQSSGGGDFHSPGGAHPINVKTEASTSHHGHHKFQYNNNNNNNPLLSSRGHQPVVQQQHNLDRQNDDHTLSSNEVEAIKAKIIAHPQYSNLLEAYMDCQRVGAPSEVVARLTAARQEFEARQRSSVASREASKDPELDQFMEAYYDMLVKYREELTRPIQEAMDFMRRIETQLNMLGNNNAPPLRIFSPSEDKCEGLGSSEEEQENSGGETEVPEIDPRAEDRELKNHLLKKYSGYLSSLKQELSKKKKKGKLPKDARQKLLSWWELHYKWPYPSESEKVALAESTGLDQKQINNWFINQRKRHWKPSEDMQFMVMDGLHPQNAALYMDGHYIGDGHYRLGP	89.06	44.07	6.5882
Prunus mira	Prumi_evm.model.Pm01.1526	Prunus mira Whole Genome v1.0 Assembly & Annotation	v1.0 (2020-07-14)	2010-138	I	KNOPE1	Pm01	11986976	11987099	Prumi_evm.model.Pm01.1526_CDS.2	-
Prunus mira	Prumi_evm.model.Pm01.1526	Prunus mira Whole Genome v1.0 Assembly & Annotation	v1.0 (2020-07-14)	2010-138	I	KNOPE1	Pm01	11986723	11986871	Prumi_evm.model.Pm01.1526_CDS.3	-
Prunus mira	Prumi_evm.model.Pm01.1526	Prunus mira Whole Genome v1.0 Assembly & Annotation	v1.0 (2020-07-14)	2010-138	I	KNOPE1	Pm01	11984958	11985212	Prumi_evm.model.Pm01.1526_CDS.4	-
Prunus mira	Prumi_evm.model.Pm01.1526	Prunus mira Whole Genome v1.0 Assembly & Annotation	v1.0 (2020-07-14)	2010-138	I	KNOPE1	Pm01	11984590	11984794	Prumi_evm.model.Pm01.1526_CDS.5	-
Prunus mira	Prumi_evm.model.Pm01.1526	Prunus mira Whole Genome v1.0 Assembly & Annotation	v1.0 (2020-07-14)	2010-138	I	KNOPE1	Pm01	11984342	11984590	Prumi_evm.model.Pm01.1526_3'utr	-
Prunus mira	Prumi_evm.model.Pm01.3031.1	Prunus mira Whole Genome v1.0 Assembly & Annotation	v1.0 (2020-07-14)	2010-138	I	KNOPE2	Pm01	22231611	22231754	Prumi_evm.model.Pm01.3031.1_5'utr	+
Prunus mira	Prumi_evm.model.Pm01.3031.1	Prunus mira Whole Genome v1.0 Assembly & Annotation	v1.0 (2020-07-14)	2010-138	I	KNOPE2	Pm01	22231754	22232108	Prumi_evm.model.Pm01.3031.1_CDS.1	+		Prumi_evm.model.Pm05.1579 (KNOPE2.1)	0.3409	2.7772	0.12275	211.677	Segmental	MEEMYGLQSTAEYGDKGFQSTAEYEDRALMTPENLILPLDYQSLLVSSGAFRGEHHHHRVPMFGSDDVVLYSAMSEAASPTITPEFQREEDVFGAIKAKIASHPTYPRLIHAYIECQKVGAPPEIASFLDEIRRENDFYNYKQQQRGSSNSNSSMSSTYLGADPELDEFMETYCEMLVKYKSDLSRPFDEATTFLNKIELQLSNLCTSSANASSIRTLSDEGGASSDEDFSGGEIEVQEGQQRGEDRDLKDRLMRRFGSHIGTLKLEFSKKKKKGKLPKEARQTLFDWWSVHYKWPYPTEADKIALAESTGLDQRQINNWFINQRKRHWRPSENMQFAVMDNIAGPFFTDD	79.69	40.11	4.857
Prunus mira	Prumi_evm.model.Pm01.3031.1	Prunus mira Whole Genome v1.0 Assembly & Annotation	v1.0 (2020-07-14)	2010-138	I	KNOPE2	Pm01	22232320	22232476	Prumi_evm.model.Pm01.3031.1_CDS.2	+
Prunus mira	Prumi_evm.model.Pm01.3031.1	Prunus mira Whole Genome v1.0 Assembly & Annotation	v1.0 (2020-07-14)	2010-138	I	KNOPE2	Pm01	22232665	22232813	Prumi_evm.model.Pm01.3031.1_CDS.3	+
Prunus mira	Prumi_evm.model.Pm01.3031.1	Prunus mira Whole Genome v1.0 Assembly & Annotation	v1.0 (2020-07-14)	2010-138	I	KNOPE2	Pm01	22236640	22236879	Prumi_evm.model.Pm01.3031.1_CDS.4	+
Prunus mira	Prumi_evm.model.Pm01.3031.1	Prunus mira Whole Genome v1.0 Assembly & Annotation	v1.0 (2020-07-14)	2010-138	I	KNOPE2	Pm01	22236972	22237131	Prumi_evm.model.Pm01.3031.1_CDS.5	+	Intron within HD was missing. Improved exon-intron annotation
Prunus mira	Prumi_evm.model.Pm01.3031.1	Prunus mira Whole Genome v1.0 Assembly & Annotation	v1.0 (2020-07-14)	2010-138	I	KNOPE2	Pm01	22237131	22237386	Prumi_evm.model.Pm01.3031.1_3'utr	+
Prunus mira	Prumi_evm.model.Pm05.1579	Prunus mira Whole Genome v1.0 Assembly & Annotation	v1.0 (2020-07-14)	2010-138	I	KNOPE2.1	Pm05	16025856	16025856	Prumi_evm.model.Pm05.1579_5'utr	+
Prunus mira	Prumi_evm.model.Pm05.1579	Prunus mira Whole Genome v1.0 Assembly & Annotation	v1.0 (2020-07-14)	2010-138	I	KNOPE2.1	Pm05	16025856	16026276	Prumi_evm.model.Pm05.1579_CDS.1	+		-						MMEELYGLASSTPASGFSSDQYYSSSMAMPENLTVPDHHQHHQHQVEVDCYDYYHKSAFEPLAAVLGDRMPGLQRPDPVFSGCSSGVSDAASAVAVGINNQRERGGGCGLGEEVLCEMNAKIASHPLYPKLLQAYIDCQKVGAPPEVASVLDEIRRESDHLICRRSSTSASTCMATADPELDAFMETYCDILLKYKSDLTRPFDEAITFLNKMETQLITLSSNNTTTPNDGGGSSDEEDLSGGETSPRTGEEHELKDKLLRKYSGYISTLKHEFSKKKKKGKLPREARQTLFDWWNLHDKWPYPTEADKISLAQVTGLDQKQINNWFINQRKRHWKPSENMQFAVMDTIYRPCFTKD	75	40.12	5.5877
Prunus mira	Prumi_evm.model.Pm05.1579	Prunus mira Whole Genome v1.0 Assembly & Annotation	v1.0 (2020-07-14)	2010-138	I	KNOPE2.1	Pm05	16026598	16026733	Prumi_evm.model.Pm05.1579_CDS.2	+
Prunus mira	Prumi_evm.model.Pm05.1579	Prunus mira Whole Genome v1.0 Assembly & Annotation	v1.0 (2020-07-14)	2010-138	I	KNOPE2.1	Pm05	16026830	16026960	Prumi_evm.model.Pm05.1579_CDS.3	+
Prunus mira	Prumi_evm.model.Pm05.1579	Prunus mira Whole Genome v1.0 Assembly & Annotation	v1.0 (2020-07-14)	2010-138	I	KNOPE2.1	Pm05	16031108	16031188	Prumi_evm.model.Pm05.1579_CDS.4_PartA	+
Prunus mira	Prumi_evm.model.Pm05.1579	Prunus mira Whole Genome v1.0 Assembly & Annotation	v1.0 (2020-07-14)	2010-138	I	KNOPE2.1	Pm05	16031188	16031189	Prumi_evm.model.Pm05.1579_deletion_A	+	An "A" was missing. It was present in the assembly v2.0 (Pmi05:15775590..15781320 (+ strand) ) and here added.
Prunus mira	Prumi_evm.model.Pm05.1579	Prunus mira Whole Genome v1.0 Assembly & Annotation	v1.0 (2020-07-14)	2010-138	I	KNOPE2.1	Pm05	16031188	16031337	Prumi_evm.model.Pm05.1579_CDS.4_PartB	+
Prunus mira	Prumi_evm.model.Pm05.1579	Prunus mira Whole Genome v1.0 Assembly & Annotation	v1.0 (2020-07-14)	2010-138	I	KNOPE2.1	Pm05	16031426	16031585	Prumi_evm.model.Pm05.1579_CDS.5	+
Prunus mira	Prumi_evm.model.Pm05.1579	Prunus mira Whole Genome v1.0 Assembly & Annotation	v1.0 (2020-07-14)	2010-138	I	KNOPE2.1	Pm05	16031585	16031585	Prumi_evm.model.Pm05.1579_3'utr	+
Prunus mira	Prumi_evm.model.Pm06.504	Prunus mira Whole Genome v1.0 Assembly & Annotation	v1.0 (2020-07-14)	2010-138	I	KNOPE6	Pm06	2857203	2857575	Prumi_evm.model.Pm06.504_5'utr	-
Prunus mira	Prumi_evm.model.Pm06.504	Prunus mira Whole Genome v1.0 Assembly & Annotation	v1.0 (2020-07-14)	2010-138	I	KNOPE6	Pm06	2856915	2857203	Prumi_evm.model.Pm06.504_CDS.1	-		-						MNMEDFYRLNPGVISGSEIDVNVVHQVENMATSTSNTSCGFHGHPHPQGHVVDDNMLLFQTEGMGSDNHMSDLIKTQIANHPRFPDLVDAYLECQKVGAPLEMKSLLEEIGRVSHHPMSTCSEIGADPELDEFMESYCEVLRGYKEELSKPFDEATNFLTNIQSQLRNLCKGTFPKTSWDCNSDEGVGSSEEEFSCGEVEAAESQETAAARAGGDRELKDMLLHKYSGYLTNLRKEFLKKRKKGKLPKDARTALLDWWTTHYRWPYPTEEEKLHLSEVTGLDQKQINNWFINQRKRHWKPSEDMRFALMEVLVAASELPCYSTLGSGPEILMICECYIRA	71.88	38.64	4.9173
Prunus mira	Prumi_evm.model.Pm06.504	Prunus mira Whole Genome v1.0 Assembly & Annotation	v1.0 (2020-07-14)	2010-138	I	KNOPE6	Pm06	2856706	2856820	Prumi_evm.model.Pm06.504_CDS.2	-
Prunus mira	Prumi_evm.model.Pm06.504	Prunus mira Whole Genome v1.0 Assembly & Annotation	v1.0 (2020-07-14)	2010-138	I	KNOPE6	Pm06	2856318	2856466	Prumi_evm.model.Pm06.504_CDS.3	-
Prunus mira	Prumi_evm.model.Pm06.504	Prunus mira Whole Genome v1.0 Assembly & Annotation	v1.0 (2020-07-14)	2010-138	I	KNOPE6	Pm06	2855188	2855442	Prumi_evm.model.Pm06.504_CDS.4	-
Prunus mira	Prumi_evm.model.Pm06.504	Prunus mira Whole Genome v1.0 Assembly & Annotation	v1.0 (2020-07-14)	2010-138	I	KNOPE6	Pm06	2854646	2854865	Prumi_evm.model.Pm06.504_CDS.5	-
Prunus mira	Prumi_evm.model.Pm06.504	Prunus mira Whole Genome v1.0 Assembly & Annotation	v1.0 (2020-07-14)	2010-138	I	KNOPE6	Pm06	2853738	2854646	Prumi_evm.model.Pm06.504_3'utr	-
Prunus mira	Prumi_evm.model.Pm01.920	Prunus mira Whole Genome v1.0 Assembly & Annotation	v1.0 (2020-07-14)	2010-138	II	KNOPE3	Pm01	7555814	7556254	Prumi_evm.model.Pm01.920_5'utr	+
Prunus mira	Prumi_evm.model.Pm01.920	Prunus mira Whole Genome v1.0 Assembly & Annotation	v1.0 (2020-07-14)	2010-138	II	KNOPE3	Pm01	7556254	7556977	Prumi_evm.model.Pm01.920_CDS.1	+		-						MAYHNHLSQQDLPLHHFTDQTQQQHQPFQSDQPDPNSKPTEPHHPFQPAPNWLNTALLRNYTNADANNNHNNSPNNNGGGGASNFLNLHVTASDSTTSQASNQWLSQPHRPILHRNHSDVIDDVTAVAGDSMIAATISHDSADLKPDSSLNKTDIVVESGGGGGDGGMINWQNARHKAEILAHPLYEPLLSAHVACLRIATPVDQLPRIDAQLAQSQNVVAKYSALGHGMVGNDKELDQFMRHYVLLLCSFKEQLQQHVRVHAMEAVMACWEIEQSLQSLTGVSPGEGTGATMSDDEDDQVDSDANLFDGSMEGHDSMGFGPLIPTESERSLMERVRQELKHELKQGYKEKIVDIREEILRKRRAGKLPGDTTSVLKAWWQSHSKWPYPTEEDKARLVQ…	54.69	50.01	6.4343
Prunus mira	Prumi_evm.model.Pm01.920	Prunus mira Whole Genome v1.0 Assembly & Annotation	v1.0 (2020-07-14)	2010-138	II	KNOPE3	Pm01	7557855	7557976	Prumi_evm.model.Pm01.920_CDS.2	+
Prunus mira	Prumi_evm.model.Pm01.920	Prunus mira Whole Genome v1.0 Assembly & Annotation	v1.0 (2020-07-14)	2010-138	II	KNOPE3	Pm01	7558057	7558251	Prumi_evm.model.Pm01.920_CDS.3	+
Prunus mira	Prumi_evm.model.Pm01.920	Prunus mira Whole Genome v1.0 Assembly & Annotation	v1.0 (2020-07-14)	2010-138	II	KNOPE3	Pm01	7558324	7558456	Prumi_evm.model.Pm01.920_CDS.4	+
Prunus mira	Prumi_evm.model.Pm01.920	Prunus mira Whole Genome v1.0 Assembly & Annotation	v1.0 (2020-07-14)	2010-138	II	KNOPE3	Pm01	7558715	7558852	Prumi_evm.model.Pm01.920_CDS.5	+
Prunus mira	Prumi_evm.model.Pm01.920	Prunus mira Whole Genome v1.0 Assembly & Annotation	v1.0 (2020-07-14)	2010-138	II	KNOPE3	Pm01	7558927	7558967	Prumi_evm.model.Pm01.920_CDS.6	+	Last exon was missing. Improved exon-intron annotation
Prunus mira	Prumi_evm.model.Pm01.920	Prunus mira Whole Genome v1.0 Assembly & Annotation	v1.0 (2020-07-14)	2010-138	II	KNOPE3	Pm01	7558967	7559507	Prumi_evm.model.Pm01.920_3'utr	+
Prunus mira	Prumi_evm.model.Pm05.845	Prunus mira Whole Genome v1.0 Assembly & Annotation	v1.0 (2020-07-14)	2010-138	II	KNOPE7	Pm05	10635897	10636731	Prumi_evm.model.Pm05.845_5'utr	+
Prunus mira	Prumi_evm.model.Pm05.845	Prunus mira Whole Genome v1.0 Assembly & Annotation	v1.0 (2020-07-14)	2010-138	II	KNOPE7	Pm05	10636731	10637022	Prumi_evm.model.Pm05.845_CDS.1	+		-						MQESGLGMMGGGGLSSGDGHHEHHNRQLKAEIATHPLYEQLLSAHVSCLRVATPIDQLPLIDAQLSQSHHLLRSYASQQHHGHSVSPHERQELDNFLAQYLIVLCSFKEQLQQHVRVHAVEAVMACREIESNLQALTGVSLGEGSGATMSDDEDDMQMDFSLDQSGGDGHDMMGFGPLLPTESERSLMERVRQELKIELKQGFKSRIEDVREEILRKRRAGKLPGDTTTVLKNWWQQHSKWPYPTEDDKAKLVEETGLQLKQINNWFINQRKRNWHSNSQSVTSLKSKRKR	57.81	33.06	6.8561
Prunus mira	Prumi_evm.model.Pm05.845	Prunus mira Whole Genome v1.0 Assembly & Annotation	v1.0 (2020-07-14)	2010-138	II	KNOPE7	Pm05	10637104	10637225	Prumi_evm.model.Pm05.845_CDS.2	+
Prunus mira	Prumi_evm.model.Pm05.845	Prunus mira Whole Genome v1.0 Assembly & Annotation	v1.0 (2020-07-14)	2010-138	II	KNOPE7	Pm05	10639650	10639841	Prumi_evm.model.Pm05.845_CDS.3	+
Prunus mira	Prumi_evm.model.Pm05.845	Prunus mira Whole Genome v1.0 Assembly & Annotation	v1.0 (2020-07-14)	2010-138	II	KNOPE7	Pm05	10640027	10640159	Prumi_evm.model.Pm05.845_CDS.4	+
Prunus mira	Prumi_evm.model.Pm05.845	Prunus mira Whole Genome v1.0 Assembly & Annotation	v1.0 (2020-07-14)	2010-138	II	KNOPE7	Pm05	10640342	10640483	Prumi_evm.model.Pm05.845_CDS.5	+
Prunus mira	Prumi_evm.model.Pm05.845	Prunus mira Whole Genome v1.0 Assembly & Annotation	v1.0 (2020-07-14)	2010-138	II	KNOPE7	Pm05	10640483	10640869	Prumi_evm.model.Pm05.845_3'utr	+
Prunus mira	Prumi_evm.model.Pm01.2285	Prunus mira Whole Genome v1.0 Assembly & Annotation	v1.0 (2020-07-14)	2010-138	M	KNOPEM2	Pm01	16594237	16594237	Prumi_evm.model.Pm01.2285_5'utr	-
Prunus mira	Prumi_evm.model.Pm01.2285	Prunus mira Whole Genome v1.0 Assembly & Annotation	v1.0 (2020-07-14)	2010-138	M	KNOPEM2	Pm01	16594051	16594237	Prumi_evm.model.Pm01.2285_CDS.1	-		-						MEDNYNGDDDQNKGVFRVCTESQSDEGDVVGEEELEQEVLKRRISGHPLYGLLMENHINCLKVGLGENIGEIGVTSTENDKLKAAAIPTSSDLDQFMEAYCDALNKLKEAMEDPIKETTSFITDVYAQLEDLSAYKKPH	n.a.	15.51	4.086
Prunus mira	Prumi_evm.model.Pm01.2285	Prunus mira Whole Genome v1.0 Assembly & Annotation	v1.0 (2020-07-14)	2010-138	M	KNOPEM2	Pm01	16593569	16593674	Prumi_evm.model.Pm01.2285_CDS.2	-
Prunus mira	Prumi_evm.model.Pm01.2285	Prunus mira Whole Genome v1.0 Assembly & Annotation	v1.0 (2020-07-14)	2010-138	M	KNOPEM2	Pm01	16593360	16593489	Prumi_evm.model.Pm01.2285_CDS.3	-
Prunus mira	Prumi_evm.model.Pm01.2285	Prunus mira Whole Genome v1.0 Assembly & Annotation	v1.0 (2020-07-14)	2010-138	M	KNOPEM2	Pm01	16593143	16593360	Prumi_evm.model.Pm01.2285_3'utr	-
Prunus mira	EVM_prediction_Hic_asm_3.143	Prunus mira Whole Genome v2.0 Assembly & Annotation	v2.0 (2021-09-23)	2010-138	I	STMlike2	Pmi04	825819	825858	EVM_prediction_Hic_asm_3.143_5'utr	+
Prunus mira	EVM_prediction_Hic_asm_3.143	Prunus mira Whole Genome v2.0 Assembly & Annotation	v2.0 (2021-09-23)	2010-138	I	STMlike2	Pmi04	825858	826296	EVM_prediction_Hic_asm_3.143_CDS.1	+		n.a.						MEGGSNGTCSMMAFGENSSSNGGGLCPMMMVPALMTSHHSHHHHHQHHHPTNPTNADPNTTTPFQLPQLPPSNHNRNSSTSSFIFNDHHPNNNNNNHPAAAAACYFMDNNNSNHDGSSSSSSSVKAKIMAHPHYHRLLASYINCQKVGAPPEVVARLEEACASAASIGQMMSSSSGSGCLGEDPALDQFMEAYCEMLTKYEQELSKPFKEAMIFLQRIESQFKALTLSSSSDSAVCGDGLDRNGSSEEEVDVNNNFIDPQAEDRELKGQLLRKYSGYLGSLKQEFMKKRKKGKLPKEARQQLLDWWSRHYKWPYPSESQKLALAESTGLDQKQINNWFINQRKRHWKPSEDMQFVVMDATHPGHYYMDTVLGNPFPMDISPTLL	85.94	42.87	6.8067
Prunus mira	EVM_prediction_Hic_asm_3.143	Prunus mira Whole Genome v2.0 Assembly & Annotation	v2.0 (2021-09-23)	2010-138	I	STMlike2	Pmi04	826721	826986	EVM_prediction_Hic_asm_3.143_CDS.2	+
Prunus mira	EVM_prediction_Hic_asm_3.143	Prunus mira Whole Genome v2.0 Assembly & Annotation	v2.0 (2021-09-23)	2010-138	I	STMlike2	Pmi04	830055	830300	EVM_prediction_Hic_asm_3.143_CDS.3	+
Prunus mira	EVM_prediction_Hic_asm_3.143	Prunus mira Whole Genome v2.0 Assembly & Annotation	v2.0 (2021-09-23)	2010-138	I	STMlike2	Pmi04	830457	830664	EVM_prediction_Hic_asm_3.143_CDS.4	+
Prunus mira	EVM_prediction_Hic_asm_3.143	Prunus mira Whole Genome v2.0 Assembly & Annotation	v2.0 (2021-09-23)	2010-138	I	STMlike2	Pmi04	830664	830898	EVM_prediction_Hic_asm_3.143_3'utr	+
Prunus mira	EVM_prediction_Hic_asm_6.2353	Prunus mira Whole Genome v2.0 Assembly & Annotation	v2.0 (2021-09-23)	2010-138	II	KNOPE4	Pmi07	23366111	23366553	EVM_prediction_Hic_asm_6.2353_5'utr	+
Prunus mira	EVM_prediction_Hic_asm_6.2353	Prunus mira Whole Genome v2.0 Assembly & Annotation	v2.0 (2021-09-23)	2010-138	II	KNOPE4	Pmi07	23366553	23367045	EVM_prediction_Hic_asm_6.2353_CDS.1	+		n.a.						MAFHHHHHHQQQQTPPEMAFHSFASDQPPLSGAPTWLNNAAFRQQNSFLHDARNDDVVISPSGKSSNCSGRNRREISGYDGEEEEEDELECESARFKADLVGHPLYEQLVSAHVSCLRIATPVDQLPRIDEQLVQSQRVVDKYSALRANGDVQVMDEKELDLFMTNYVLLLCSFKEQLQQHVRVHAMEAVMACWELDQSLQSLTGVSTGEGTGATMSDDDDQVDSDINSYDGSLDGPDTMGFGPLVPTESERSLMERVRQELKHELKQGYKEKIVDIREEILRKRRAGKLPGDTTSVLKSWWQSHSKWPYPTEEDKARLVQETGLQLKQINNWFINQRKRNWHSNISSTSVLKSKRKSNAGDISSQRLK	56.25	42.01	5.8548
Prunus mira	EVM_prediction_Hic_asm_6.2353	Prunus mira Whole Genome v2.0 Assembly & Annotation	v2.0 (2021-09-23)	2010-138	II	KNOPE4	Pmi07	23367504	23367625	EVM_prediction_Hic_asm_6.2353_CDS.2	+
Prunus mira	EVM_prediction_Hic_asm_6.2353	Prunus mira Whole Genome v2.0 Assembly & Annotation	v2.0 (2021-09-23)	2010-138	II	KNOPE4	Pmi07	23367721	23367912	EVM_prediction_Hic_asm_6.2353_CDS.3	+
Prunus mira	EVM_prediction_Hic_asm_6.2353	Prunus mira Whole Genome v2.0 Assembly & Annotation	v2.0 (2021-09-23)	2010-138	II	KNOPE4	Pmi07	23367999	23368131	EVM_prediction_Hic_asm_6.2353_CDS.4	+
Prunus mira	EVM_prediction_Hic_asm_6.2353	Prunus mira Whole Genome v2.0 Assembly & Annotation	v2.0 (2021-09-23)	2010-138	II	KNOPE4	Pmi07	23368228	23368369	EVM_prediction_Hic_asm_6.2353_CDS.5	+	Protein too long. Found new stop codon upstream the predected one. Improved exon-intron annotation.
Prunus mira	EVM_prediction_Hic_asm_6.2353	Prunus mira Whole Genome v2.0 Assembly & Annotation	v2.0 (2021-09-23)	2010-138	II	KNOPE4	Pmi07	23368369	23369056	EVM_prediction_Hic_asm_6.2353_3'utr	+
Prunus mira	EVM_prediction_Hic_asm_4.2256	Prunus mira Whole Genome v2.0 Assembly & Annotation	v2.0 (2021-09-23)	2010-138	M	KNOPEM	Pmi05	19203306	19203442	EVM_prediction_Hic_asm_4.2256_5'utr	+
Prunus mira	EVM_prediction_Hic_asm_4.2256	Prunus mira Whole Genome v2.0 Assembly & Annotation	v2.0 (2021-09-23)	2010-138	M	KNOPEM	Pmi05	19203442	19203586	EVM_prediction_Hic_asm_4.2256_CDS.1	+		n.a.						MEGALSSSTTYKEKEKQENVEDHEILKNRISTHPLYGLLVEAHLDCLKVGGISGDLDLEGDVSRDMKQLDNKYKASENRQSDLDHFMEAYCLALGKLKEAMEEPQQTSMAFINNMHLQLKELTGSHQPEPATSLSGQSVDHLN	n.a.	16.02	4.7406
Prunus mira	EVM_prediction_Hic_asm_4.2256	Prunus mira Whole Genome v2.0 Assembly & Annotation	v2.0 (2021-09-23)	2010-138	M	KNOPEM	Pmi05	19203934	19204051	EVM_prediction_Hic_asm_4.2256_CDS.2	+
Prunus mira	EVM_prediction_Hic_asm_4.2256	Prunus mira Whole Genome v2.0 Assembly & Annotation	v2.0 (2021-09-23)	2010-138	M	KNOPEM	Pmi05	19204403	19204574	EVM_prediction_Hic_asm_4.2256_CDS.3	+	Premature stop codon. Improved exon-intron annotation
Prunus mira	EVM_prediction_Hic_asm_4.2256	Prunus mira Whole Genome v2.0 Assembly & Annotation	v2.0 (2021-09-23)	2010-138	M	KNOPEM	Pmi05	19204574	19204574	EVM_prediction_Hic_asm_4.2256_3'utr	+
Prunus mume	Prumu_XM_008231780.1	P.mume_V1.0 GCF_000346735.1	v1.0 (2014-02-28)	BJFU1210120008	I	STMlike1	NC_024129.1	17652177	17652180	Prumu_XM_008231780.1_5'utr	-
Prunus mume	Prumu_XM_008231780.1	P.mume_V1.0 GCF_000346735.1	v1.0 (2014-02-28)	BJFU1210120008	I	STMlike1	NC_024129.1	17651901	17652177	Prumu_XM_008231780.1_CDS.1	-		Prumu_XM_008226494.1 (STMlike2)	0.3445	1.7648	0.195206	134.512	Tandem	MERGGTNCNNNSGVTYSGLMMGFGNNTSRTGSSKAQFLSLPLMVGCSHPNLQSDHQTTDQEMMVSCSDRMKAKIMAHPLFPRLLASYVSCQKVGAPPEVVARLEQACSAAVHNSEAACLGGGDPDPALDQFMEAYCEMLTKYEEELTKPFKEAMLFLSKIDSQLQALTVHSSSDSASSDDNIAGRSGSPEEVDATKNESCIDPRAEDREIKAKLLHKYTGYLGSLKQEFMKKKKNGKLPKEARHQLLDWWSRHYKWPYPSEAQKLALAESTGLDLKQINNWFINQRKRHWKPSEDIQFAVMDPTHPHHHPHFYMDNNLTFPMNSTSTLL	85.94	36.91	6.9868
Prunus mume	Prumu_XM_008231780.1	P.mume_V1.0 GCF_000346735.1	v1.0 (2014-02-28)	BJFU1210120008	I	STMlike1	NC_024129.1	17651427	17651677	Prumu_XM_008231780.1_CDS.2	-
Prunus mume	Prumu_XM_008231780.1	P.mume_V1.0 GCF_000346735.1	v1.0 (2014-02-28)	BJFU1210120008	I	STMlike1	NC_024129.1	17650739	17650993	Prumu_XM_008231780.1_CDS.3	-
Prunus mume	Prumu_XM_008231780.1	P.mume_V1.0 GCF_000346735.1	v1.0 (2014-02-28)	BJFU1210120008	I	STMlike1	NC_024129.1	17650331	17650541	Prumu_XM_008231780.1_CDS.4	-
Prunus mume	Prumu_XM_008231780.1	P.mume_V1.0 GCF_000346735.1	v1.0 (2014-02-28)	BJFU1210120008	I	STMlike1	NC_024129.1	17650119	17650331	Prumu_XM_008231780.1_3'utr	-
Prunus mume	Prumu_XM_008226494.1	P.mume_V1.0 GCF_000346735.1	v1.0 (2014-02-28)	BJFU1210120008	I	STMlike2	NC_024128.1	526629	527036	Prumu_XM_008226494.1_5'utr	-
Prunus mume	Prumu_XM_008226494.1	P.mume_V1.0 GCF_000346735.1	v1.0 (2014-02-28)	BJFU1210120008	I	STMlike2	NC_024128.1	526194	526629	Prumu_XM_008226494.1_CDS.1	-		-						MEGGSNGTCSMMAFGENSSNGGGLCPMMMVPALMTSHHSHHYHHQHHHPTNPTNADPNTTTPFQLPQLPPSNHNRNSSTSSFIFNDHHPNNNNNNHPAAAAACYFMDNNNSNHDGSSSSSSSVKAKIMAHPHYHRLLASYINCQKVGAPPEVVARLEEACSSAASIGQMMSSSSGSGCLGEDPALDQFMEAYCEMLTKYEQELSKPFKEAMIFLQRIESQFKALTLSSSSDSAVCGDGLDRNGSSEEEVDVNNNFIDPQAEDRELKGQLLRKYSGYLGSLKQEFMKKRKKGKLPKEARQQLLDWWSRHYKWPYPSESQKLALAESTGLDQKQINNWFINQRKRHWKPSEDMQFVVMDATHPGHYYMDTVLGNPFPMDISPTLL	85.94	42.82	6.7783
Prunus mume	Prumu_XM_008226494.1	P.mume_V1.0 GCF_000346735.1	v1.0 (2014-02-28)	BJFU1210120008	I	STMlike2	NC_024128.1	525502	525767	Prumu_XM_008226494.1_CDS.2	-
Prunus mume	Prumu_XM_008226494.1	P.mume_V1.0 GCF_000346735.1	v1.0 (2014-02-28)	BJFU1210120008	I	STMlike2	NC_024128.1	522263	522508	Prumu_XM_008226494.1_CDS.3	-
Prunus mume	Prumu_XM_008226494.1	P.mume_V1.0 GCF_000346735.1	v1.0 (2014-02-28)	BJFU1210120008	I	STMlike2	NC_024128.1	521895	522102	Prumu_XM_008226494.1_CDS.4	-
Prunus mume	Prumu_XM_008226494.1	P.mume_V1.0 GCF_000346735.1	v1.0 (2014-02-28)	BJFU1210120008	I	STMlike2	NC_024128.1	521721	521895	Prumu_XM_008226494.1_3'utr	-
Prunus mume	Prumu_XM_008222203.1	P.mume_V1.0 GCF_000346735.1	v1.0 (2014-02-28)	BJFU1210120008	I	KNOPE1	NC_024127.1	11145595	11146201	Prumu_XM_008222203.1_5'utr	-
Prunus mume	Prumu_XM_008222203.1	P.mume_V1.0 GCF_000346735.1	v1.0 (2014-02-28)	BJFU1210120008	I	KNOPE1	NC_024127.1	11145163	11145595	Prumu_XM_008222203.1_CDS.1	-		-						MEEYNQMDHESSGGRGNFLYASPNLGGNYGRASHDHQIGINAFHLQSSGGGDFHSPGGGHPINVKTEASTSHHGHHKFQYNNNNNNNPLLSSRGHQPVVQQQHNLDRQNDDHTLSSNEVEAIKAKIIAHPQYSNLLEAYMDCQRVGAPSEVVARLTAARQEFEARQRSSVASREASKDPELDQFMEAYYDMLVKYREELTRPIQEAMDFMRRIETQLNMLGNNNAPPLRIFSPSDDKCEGIGSSEEEQENSGGETEVPEIDPRAEDRELKNHLLKKYSGYLSSLKQELSKKKKKGKLPKDARQKLLSWWELHYKWPYPSESEKVALAESTGLDQKQINNWFINQRKRHWKPSEDMQFMVMDGLHPQNAALYMDGHYIGDGHYRLGP	89.06	44.02	6.5881
Prunus mume	Prumu_XM_008222203.1	P.mume_V1.0 GCF_000346735.1	v1.0 (2014-02-28)	BJFU1210120008	I	KNOPE1	NC_024127.1	11144958	11145081	Prumu_XM_008222203.1_CDS.2	-
Prunus mume	Prumu_XM_008222203.1	P.mume_V1.0 GCF_000346735.1	v1.0 (2014-02-28)	BJFU1210120008	I	KNOPE1	NC_024127.1	11144691	11144839	Prumu_XM_008222203.1_CDS.3	-
Prunus mume	Prumu_XM_008222203.1	P.mume_V1.0 GCF_000346735.1	v1.0 (2014-02-28)	BJFU1210120008	I	KNOPE1	NC_024127.1	11142933	11143187	Prumu_XM_008222203.1_CDS.4	-
Prunus mume	Prumu_XM_008222203.1	P.mume_V1.0 GCF_000346735.1	v1.0 (2014-02-28)	BJFU1210120008	I	KNOPE1	NC_024127.1	11142567	11142771	Prumu_XM_008222203.1_CDS.5	-
Prunus mume	Prumu_XM_008222203.1	P.mume_V1.0 GCF_000346735.1	v1.0 (2014-02-28)	BJFU1210120008	I	KNOPE1	NC_024127.1	11142301	11142567	Prumu_XM_008222203.1_3'utr	-
Prunus mume	Prumu_NM_001293261.1	P.mume_V1.0 GCF_000346735.1	v1.0 (2014-02-28)	BJFU1210120008	I	KNOPE2	NC_024127.1	18638471	18638510	Prumu_NM_001293261.1_5'utr	+
Prunus mume	Prumu_NM_001293261.1	P.mume_V1.0 GCF_000346735.1	v1.0 (2014-02-28)	BJFU1210120008	I	KNOPE2	NC_024127.1	18638510	18638864	Prumu_NM_001293261.1_CDS.1	+		-						MEEMYGLQSTAEYGDKGFQSTAEYEDRALMTPENLILPLDYQSLLVSSGAFRGEHHHHRVPMFGSDDVVLYSAMSEAASPTITPEFQREEDVFGAIKAKIASHPTYPRLIQAYIECQKVGAPPEIASFLDEIRRENDFYNYKQQQQQRGSCNSNSSMSSTYLGADPELDEFMETYCEMLVKYKSDLSRPFDEATTFLNKIELQLSNLCTSSAHASSIRTLSDEGGASSDEDFSGGEIEVQEAQQRGEDRDLKDRLMRRFGSHIGTLKLEFSKKKKKGKLPKEARQTLFDWWSVHYKWPYPTEADKIALAESTGLDQRQINNWFINQRKRHWRPSENMQFAVMDNIAGPFFTDD	79.69	40.41	4.857
Prunus mume	Prumu_NM_001293261.1	P.mume_V1.0 GCF_000346735.1	v1.0 (2014-02-28)	BJFU1210120008	I	KNOPE2	NC_024127.1	18639043	18639205	Prumu_NM_001293261.1_CDS.2	+
Prunus mume	Prumu_NM_001293261.1	P.mume_V1.0 GCF_000346735.1	v1.0 (2014-02-28)	BJFU1210120008	I	KNOPE2	NC_024127.1	18639368	18639516	Prumu_NM_001293261.1_CDS.3	+
Prunus mume	Prumu_NM_001293261.1	P.mume_V1.0 GCF_000346735.1	v1.0 (2014-02-28)	BJFU1210120008	I	KNOPE2	NC_024127.1	18643384	18643623	Prumu_NM_001293261.1_CDS.4	+
Prunus mume	Prumu_NM_001293261.1	P.mume_V1.0 GCF_000346735.1	v1.0 (2014-02-28)	BJFU1210120008	I	KNOPE2	NC_024127.1	18643714	18643873	Prumu_NM_001293261.1_CDS.5	+
Prunus mume	Prumu_NM_001293261.1	P.mume_V1.0 GCF_000346735.1	v1.0 (2014-02-28)	BJFU1210120008	I	KNOPE2	NC_024127.1	18643873	18644136	Prumu_NM_001293261.1_3'utr	+
Prunus mume	Prumu_XM_008246786.1	P.mume_V1.0 GCF_000346735.1	v1.0 (2014-02-28)	BJFU1210120008	I	KNOPE2.1	NW_007362528.1	110246	110303	Prumu_XM_008246786.1_5'utr	+
Prunus mume	Prumu_XM_008246786.1	P.mume_V1.0 GCF_000346735.1	v1.0 (2014-02-28)	BJFU1210120008	I	KNOPE2.1	NW_007362528.1	110303	110714	Prumu_XM_008246786.1_CDS.1	+		-						MMEELYGLASSTPASGFSSDQYYSSSMAMPENLTVPDHHQHQVEVDCYNYYHKSTFEPLAAALGDRMPGLQRPDPLFSGCSSGVSDAASAVAAGINNQRERGGGCGLGEEVSCEMNAKIASHPLYPKLLQAYIDCQKVGAPPEVASVLDEIRRESDHLICRRSSTSASTCMATADPELDAFMETYCDILVKYKSDLTRPFDEAITFLNKMETQLITLSSNNTTTTNDGGGSSDEEDLSGGETSPRTGEEHELKDKLLRKYSGYISTLKHEFSKKKKKGKLPREARQTLFDWWNLHDKWPYPTESDKISLAQVTGLDQKQINNWFINQRKRHWKPSENMQFAVMDTIYRPCFTKD	75	39.68	5.4409
Prunus mume	Prumu_XM_008246786.1	P.mume_V1.0 GCF_000346735.1	v1.0 (2014-02-28)	BJFU1210120008	I	KNOPE2.1	NW_007362528.1	111022	111157	Prumu_XM_008246786.1_CDS.2	+
Prunus mume	Prumu_XM_008246786.1	P.mume_V1.0 GCF_000346735.1	v1.0 (2014-02-28)	BJFU1210120008	I	KNOPE2.1	NW_007362528.1	111274	111404	Prumu_XM_008246786.1_CDS.3	+
Prunus mume	Prumu_XM_008246786.1	P.mume_V1.0 GCF_000346735.1	v1.0 (2014-02-28)	BJFU1210120008	I	KNOPE2.1	NW_007362528.1	115497	115727	Prumu_XM_008246786.1_CDS.4	+
Prunus mume	Prumu_XM_008246786.1	P.mume_V1.0 GCF_000346735.1	v1.0 (2014-02-28)	BJFU1210120008	I	KNOPE2.1	NW_007362528.1	115840	115999	Prumu_XM_008246786.1_CDS.5	+
Prunus mume	Prumu_XM_008246786.1	P.mume_V1.0 GCF_000346735.1	v1.0 (2014-02-28)	BJFU1210120008	I	KNOPE2.1	NW_007362528.1	115999	116106	Prumu_XM_008246786.1_3'utr	+
Prunus mume	Prumu_XM_008247769.1	P.mume_V1.0 GCF_000346735.1	v1.0 (2014-02-28)	BJFU1210120008	I	KNOPE6	NC_024126.1	23456208	23456592	Prumu_XM_008247769.1_5'utr	-
Prunus mume	Prumu_XM_008247769.1	P.mume_V1.0 GCF_000346735.1	v1.0 (2014-02-28)	BJFU1210120008	I	KNOPE6	NC_024126.1	23455920	23456208	Prumu_XM_008247769.1_CDS.1	-		-						MNMEDFYRLNPGVISGSEIDVNVVHQVENMATSTRNTSCGFHGHPHPQGHVVDDNMLLFQTEGMESDHHMSDLIKTQIANHPRFPDLVDAYLECQKVGAPPEMKSLLEEIGRVSHPMSTCSEIGADPELDEFMESYCEVLRGYKEELSKPFDEATNFLTNIQSQLRNLCKGTFPKTSWDCNSDEGVGSSEEEFSCGEVEAAESQETAAARAGGDRELKDMLLHKYSGYLTNLRKEFLKKRKKGKLPKDARTALLDWWTTHYRWPYPTEEEKLHLSEVTGLDQKQINNWFINQRKRHWKPSEDMRFALMEGVGGSVGAPMLFDAGVGTGNIDDM	71.88	37.69	4.8478
Prunus mume	Prumu_XM_008247769.1	P.mume_V1.0 GCF_000346735.1	v1.0 (2014-02-28)	BJFU1210120008	I	KNOPE6	NC_024126.1	23455710	23455821	Prumu_XM_008247769.1_CDS.2	-
Prunus mume	Prumu_XM_008247769.1	P.mume_V1.0 GCF_000346735.1	v1.0 (2014-02-28)	BJFU1210120008	I	KNOPE6	NC_024126.1	23455332	23455480	Prumu_XM_008247769.1_CDS.3	-
Prunus mume	Prumu_XM_008247769.1	P.mume_V1.0 GCF_000346735.1	v1.0 (2014-02-28)	BJFU1210120008	I	KNOPE6	NC_024126.1	23454176	23454430	Prumu_XM_008247769.1_CDS.4	-
Prunus mume	Prumu_XM_008247769.1	P.mume_V1.0 GCF_000346735.1	v1.0 (2014-02-28)	BJFU1210120008	I	KNOPE6	NC_024126.1	23453652	23453853	Prumu_XM_008247769.1_CDS.5	-
Prunus mume	Prumu_XM_008247769.1	P.mume_V1.0 GCF_000346735.1	v1.0 (2014-02-28)	BJFU1210120008	I	KNOPE6	NC_024126.1	23453519	23453652	Prumu_XM_008247769.1_3'utr	-
Prunus mume	Prumu_XM_016792156.1	P.mume_V1.0 GCF_000346735.1	v1.0 (2018-09-19)	BJFU1210120008	II	KNOPE3	NC_024127.1	6441005	6441461	Prumu_XM_016792156.1_5'utr	-
Prunus mume	Prumu_XM_016792156.1	P.mume_V1.0 GCF_000346735.1	v1.0 (2018-09-19)	BJFU1210120008	II	KNOPE3	NC_024127.1	6440333	6441005	Prumu_XM_016792156.1_CDS.1	-		Prumu_XM_008244675.1 (KNOPE4)	0.2288	1.7476	0.130922	133.201	Segmental	MAYHNHLSQQDLPLHHFTDQTQQQHQPFQSDQPDPNSKPTEPHHPFQPAPNWLNTALLRNYTNADANNNHNNSPNNNGGGGASNFLNLHVTASDSTTSQASNQWLSQPHRPILHRNHTHDPXXXXXXXXXXXXNKTDIVVESGGGGGDGGMINWQNARHKAEILAHPLYEPLLSAHVACLRIATPVDQLPRIDAQLAQSQNVVAKYSALGHGMVGDDKELDQFMRHYVLLLCSFKEQLQQHVRVHAMEAVMACWEIEQSLQSLTGVSPGEGTGATMSDDEDDQVDSDANLFDGSMDGHDSMGFGPLIPTESERSLMERVRQELKHELKQGYKEKIVDIREEILRKRRAGKLPGDTTSVLKAWWQSHSKWPYPTEEDKARLVQETGLQLKQINNWFINQR…	54.69	47.12	6.7144
Prunus mume	Prumu_XM_016792156.1	P.mume_V1.0 GCF_000346735.1	v1.0 (2018-09-19)	BJFU1210120008	II	KNOPE3	NC_024127.1	6439275	6439396	Prumu_XM_016792156.1_CDS.2	-
Prunus mume	Prumu_XM_016792156.1	P.mume_V1.0 GCF_000346735.1	v1.0 (2018-09-19)	BJFU1210120008	II	KNOPE3	NC_024127.1	6438999	6439193	Prumu_XM_016792156.1_CDS.3	-
Prunus mume	Prumu_XM_016792156.1	P.mume_V1.0 GCF_000346735.1	v1.0 (2018-09-19)	BJFU1210120008	II	KNOPE3	NC_024127.1	6438794	6438926	Prumu_XM_016792156.1_CDS.4	-
Prunus mume	Prumu_XM_016792156.1	P.mume_V1.0 GCF_000346735.1	v1.0 (2018-09-19)	BJFU1210120008	II	KNOPE3	NC_024127.1	6438398	6438535	Prumu_XM_016792156.1_CDS.5	-
Prunus mume	Prumu_XM_016792156.1	P.mume_V1.0 GCF_000346735.1	v1.0 (2018-09-19)	BJFU1210120008	II	KNOPE3	NC_024127.1	6438283	6438323	Prumu_XM_016792156.1_CDS.6	-	Last exon was missing. Improved exon-intron annotation
Prunus mume	Prumu_XM_016792156.1	P.mume_V1.0 GCF_000346735.1	v1.0 (2018-09-19)	BJFU1210120008	II	KNOPE3	NC_024127.1	6437753	6438283	Prumu_XM_016792156.1_3'utr	-
Prunus mume	Prumu_XM_008244675.1	P.mume_V1.0 GCF_000346735.1	v1.0 (2014-02-28)	BJFU1210120008	II	KNOPE4	NC_024133.1	16386361	16386767	Prumu_XM_008244675.1_5'utr	+
Prunus mume	Prumu_XM_008244675.1	P.mume_V1.0 GCF_000346735.1	v1.0 (2014-02-28)	BJFU1210120008	II	KNOPE4	NC_024133.1	16386767	16387259	Prumu_XM_008244675.1_CDS.1	+		-						MAFHHHHHHQQQQTPPEMAFHSFASDPPPLSGAPTWLNNAAFRQQNNFLHDARNDDVVISPSGKSSNCSGRNRREISGYDGEEEEEDELECESARFKADLVGHPLYEQLVSAHVSCLRIATPVDQLPRIDEQLVQSQRVVDKYSALRANGDVPVMDEKELDLFMTNYVLLLCSFKEQLQQHVRVHAMEAVMACWELDQSLQSLTGASTGEGTGATMSDDDDQVDSDINSYDGSLDGPDTMGFGPLVPTESERSLMERVRQELKHELKQGYKEKIVDIREEILRKRRAGKLPGDTTSVLKSWWQSHSKWPYPTEEDKARLVQETGLQLKQINNWFINQRKRNWHSNISSTSVLKSKRKR	56.25	40.84	5.8533
Prunus mume	Prumu_XM_008244675.1	P.mume_V1.0 GCF_000346735.1	v1.0 (2014-02-28)	BJFU1210120008	II	KNOPE4	NC_024133.1	16387716	16387837	Prumu_XM_008244675.1_CDS.2	+
Prunus mume	Prumu_XM_008244675.1	P.mume_V1.0 GCF_000346735.1	v1.0 (2014-02-28)	BJFU1210120008	II	KNOPE4	NC_024133.1	16387933	16388124	Prumu_XM_008244675.1_CDS.3	+
Prunus mume	Prumu_XM_008244675.1	P.mume_V1.0 GCF_000346735.1	v1.0 (2014-02-28)	BJFU1210120008	II	KNOPE4	NC_024133.1	16388211	16388343	Prumu_XM_008244675.1_CDS.4	+
Prunus mume	Prumu_XM_008244675.1	P.mume_V1.0 GCF_000346735.1	v1.0 (2014-02-28)	BJFU1210120008	II	KNOPE4	NC_024133.1	16388432	16388569	Prumu_XM_008244675.1_CDS.5	+
Prunus mume	Prumu_XM_008244675.1	P.mume_V1.0 GCF_000346735.1	v1.0 (2014-02-28)	BJFU1210120008	II	KNOPE4	NC_024133.1	16388678	16388682	Prumu_XM_008244675.1_CDS.6	+	Last exon was missing. Improved exon-intron annotation
Prunus mume	Prumu_XM_008244675.1	P.mume_V1.0 GCF_000346735.1	v1.0 (2014-02-28)	BJFU1210120008	II	KNOPE4	NC_024133.1	16388682	16389098	Prumu_XM_008244675.1_3'utr	+
Prunus mume	Prumu_XM_008240536.1	P.mume_V1.0 GCF_000346735.1	v1.0 (2014-02-28)	BJFU1210120008	II	KNOPE7	NC_024132.1	7825615	7826404	Prumu_XM_008240536.1_5'utr	+
Prunus mume	Prumu_XM_008240536.1	P.mume_V1.0 GCF_000346735.1	v1.0 (2014-02-28)	BJFU1210120008	II	KNOPE7	NC_024132.1	7826404	7826695	Prumu_XM_008240536.1_CDS.1	+		-						MQESGLGMMGGGGLSSGDAHHEHHNRQLKAEIATHPLYEQLLSAHVSCLRVATPIDQLPLIDAQLSQSHHLLRSYASQQQHGHSVSPHERQELDNFLAQYLIVLCSFKEQLQQHVRVHAVEAVMACREIESNLQALTGVSLGEGSGATMSDDEDDMQMDFSLDQSGGDGHDMMGFGPLLPTESERSLMERVRQELKIELKQGFKSRIEDVREEILRKRRAGKLPGDTTTVLKNWWQQHSKWPYPTEDDKAKLVEETGLQLKQINNWFINQRKRNWHSNSQSVTSLKSKRKR	57.81	33.07	6.8205
Prunus mume	Prumu_XM_008240536.1	P.mume_V1.0 GCF_000346735.1	v1.0 (2014-02-28)	BJFU1210120008	II	KNOPE7	NC_024132.1	7826777	7826898	Prumu_XM_008240536.1_CDS.2	+
Prunus mume	Prumu_XM_008240536.1	P.mume_V1.0 GCF_000346735.1	v1.0 (2014-02-28)	BJFU1210120008	II	KNOPE7	NC_024132.1	7829273	7829464	Prumu_XM_008240536.1_CDS.3	+
Prunus mume	Prumu_XM_008240536.1	P.mume_V1.0 GCF_000346735.1	v1.0 (2014-02-28)	BJFU1210120008	II	KNOPE7	NC_024132.1	7829650	7829782	Prumu_XM_008240536.1_CDS.4	+
Prunus mume	Prumu_XM_008240536.1	P.mume_V1.0 GCF_000346735.1	v1.0 (2014-02-28)	BJFU1210120008	II	KNOPE7	NC_024132.1	7829965	7830106	Prumu_XM_008240536.1_CDS.5	+
Prunus mume	Prumu_XM_008240536.1	P.mume_V1.0 GCF_000346735.1	v1.0 (2014-02-28)	BJFU1210120008	II	KNOPE7	NC_024132.1	7830106	7830499	Prumu_XM_008240536.1_3'utr	+
Prunus mume	Prumu_XM_008241896.1	P.mume_V1.0 GCF_000346735.1	v1.0 (2014-02-28)	BJFU1210120008	M	KNOPEM	NC_024132.1	15733714	15733759	Prumu_XM_008241896.1_5'utr	-
Prunus mume	Prumu_XM_008241896.1	P.mume_V1.0 GCF_000346735.1	v1.0 (2014-02-28)	BJFU1210120008	M	KNOPEM	NC_024132.1	15733570	15733714	Prumu_XM_008241896.1_CDS.1	-		-						MEGALSSSTTYKEKEKQENVEDHEILKNRISTHPLYGLLVEAHLDCLKVGGISGDLDLEGDVSRDMKQLDNKYKDSENRQSDLDHFMEAYCLALGKLKEAMEEPQQTSMAFISNMHLQLKELTGSHQPEPATSLSGQSVDHLN	n.a.	16.04	4.6439
Prunus mume	Prumu_XM_008241896.1	P.mume_V1.0 GCF_000346735.1	v1.0 (2014-02-28)	BJFU1210120008	M	KNOPEM	NC_024132.1	15733153	15733270	Prumu_XM_008241896.1_CDS.2	-
Prunus mume	Prumu_XM_008241896.1	P.mume_V1.0 GCF_000346735.1	v1.0 (2014-02-28)	BJFU1210120008	M	KNOPEM	NC_024132.1	15732598	15732769	Prumu_XM_008241896.1_CDS.3	-
Prunus mume	Prumu_XM_008241896.1	P.mume_V1.0 GCF_000346735.1	v1.0 (2014-02-28)	BJFU1210120008	M	KNOPEM	NC_024132.1	15732192	15732598	Prumu_XM_008241896.1_3'utr	-
Prunus mume	Prumu_XM_008222701.1	P.mume_V1.0 GCF_000346735.1	v1.0 (2014-02-28)	BJFU1210120008	M	KNOPEM2	NC_024127.1	13532589	13532611	Prumu_XM_008222701.1_5'utr	+
Prunus mume	Prumu_XM_008222701.1	P.mume_V1.0 GCF_000346735.1	v1.0 (2014-02-28)	BJFU1210120008	M	KNOPEM2	NC_024127.1	13532611	13532797	Prumu_XM_008222701.1_CDS.1	+		-						MEDNYNGDDDQNKGVFSVCTESQSDEGDVVGEEELEQEVLKRRISGHPLYGLLTENHINCLTVGLGENIGEIGVTSTEKDKLKAAAIPTSSDLDQFMEAYCDALNKLKEAMEDPIKETTSFITAMYAQLEDLSASKKTTLTRTPPLEELHAWLHLTDYADEN	n.a.	17.99	4.031
Prunus mume	Prumu_XM_008222701.1	P.mume_V1.0 GCF_000346735.1	v1.0 (2014-02-28)	BJFU1210120008	M	KNOPEM2	NC_024127.1	13533172	13533277	Prumu_XM_008222701.1_CDS.2	+
Prunus mume	Prumu_XM_008222701.1	P.mume_V1.0 GCF_000346735.1	v1.0 (2014-02-28)	BJFU1210120008	M	KNOPEM2	NC_024127.1	13533357	13533555	Prumu_XM_008222701.1_CDS.3	+
Prunus mume	Prumu_XM_008222701.1	P.mume_V1.0 GCF_000346735.1	v1.0 (2014-02-28)	BJFU1210120008	M	KNOPEM2	NC_024127.1	13533555	13533609	Prumu_XM_008222701.1_3'utr	+
Prunus persica	Prupe.3G212100.1	Prunus persica Whole Genome Assembly v2.0 & Annotation v2.1 (v2.0.a1)	v2.0.a1 (2015-01-15)	Lovell	I	STMlike1	Pp03	21663857	21664268	Prupe.3G212100.1_5'utr	+
Prunus persica	Prupe.3G212100.1	Prunus persica Whole Genome Assembly v2.0 & Annotation v2.1 (v2.0.a1)	v2.0.a1 (2015-01-15)	Lovell	I	STMlike1	Pp03	21664268	21664544	Prupe.3G212100.1_CDS.1	+		Prupe.4G015200.1 (STMlike2)	0.3476	1.6889	0.205814	128.727	Segmental	MERGGTNCNNSSGVTYSGLMMGFGNNTGRTGSSKAQFLSLPLMVGCSHPNLQSDHQTTDQEMMVSCSDRMEAKIMAHPLFPRLLASYVSCQKVGAPPEVVARLEQACSAAVHNSEAACLGGGDPDPALDQFMEAYCEMLTKYEEELTKPFKEAMLFLSKIDSQLQALTVHSSSDSASSGDNIVGRSGSPEEVDATMNESCIDPRAEDREIKAKLLHKYTGYLGSLKQEFMKKKKNGKLPKEARHQLLDWWSRHYKWPYPSEAQKLALAESTGLDLKQINNWFINQRKRHWKPSEDIQFAVMDPTHPHHHPHFYMDNNLTFPMNSTSTLL	85.94	36.82	6.7277
Prunus persica	Prupe.3G212100.1	Prunus persica Whole Genome Assembly v2.0 & Annotation v2.1 (v2.0.a1)	v2.0.a1 (2015-01-15)	Lovell	I	STMlike1	Pp03	21664766	21665016	Prupe.3G212100.1_CDS.2	+
Prunus persica	Prupe.3G212100.1	Prunus persica Whole Genome Assembly v2.0 & Annotation v2.1 (v2.0.a1)	v2.0.a1 (2015-01-15)	Lovell	I	STMlike1	Pp03	21665443	21665697	Prupe.3G212100.1_CDS.3	+
Prunus persica	Prupe.3G212100.1	Prunus persica Whole Genome Assembly v2.0 & Annotation v2.1 (v2.0.a1)	v2.0.a1 (2015-01-15)	Lovell	I	STMlike1	Pp03	21665907	21666117	Prupe.3G212100.1_CDS.4	+
Prunus persica	Prupe.3G212100.1	Prunus persica Whole Genome Assembly v2.0 & Annotation v2.1 (v2.0.a1)	v2.0.a1 (2015-01-15)	Lovell	I	STMlike1	Pp03	21666117	21666479	Prupe.3G212100.1_3'utr	+
Prunus persica	Prupe.4G015200.1	Prunus persica Whole Genome Assembly v2.0 & Annotation v2.1 (v2.0.a1)	v2.0.a1 (2015-01-15)	Lovell	I	STMlike2	Pp04	711985	712645	Prupe.4G015200.1_5'utr	+
Prunus persica	Prupe.4G015200.1	Prunus persica Whole Genome Assembly v2.0 & Annotation v2.1 (v2.0.a1)	v2.0.a1 (2015-01-15)	Lovell	I	STMlike2	Pp04	712645	712901	Prupe.4G015200.1_CDS.1_PartA	+		-						MEGGSNGTCSMMAFGENSSNGGGLCPMMMVPALMTSHHSHHHHHQHHHPTNPTNADPNTTTPFQLPQLPPSNHNRNSSTSSFIFNDHHPNNNNNNHPAAAAACYFMDNNNSNHDGSSSSSSSVKAKIMAHPHYHRLLASYINCQKVGAPPEVVARLEEACASAASIGQMMSSSSGSGCLGEDPALDQFMEAYCEMLTKYEQELSKPFKEAMIFLQRIESQFKALTLSSSSDSAVCGDGLDRNGSSEEEVDVNNNFIDPQAEDRELKGQLLRKYSGYLGSLKQEFMKKRKKGKLPKEARQQLLDWWSRHYKWPYPSESQKLALAESTGLDQKQINNWFINQRKRHWKPSEDMQFVVMDATHPGHYYMDTVLGNPFPMDISPTLL	85.94	42.78	6.8067
Prunus persica	Prupe.4G015200.1	Prunus persica Whole Genome Assembly v2.0 & Annotation v2.1 (v2.0.a1)	v2.0.a1 (2015-01-15)	Lovell	I	STMlike2	Pp04	712901	712902	Prupe.4G015200.1_insertion	+	Frameshift due to an extra "G". Here removed.
Prunus persica	Prupe.4G015200.1	Prunus persica Whole Genome Assembly v2.0 & Annotation v2.1 (v2.0.a1)	v2.0.a1 (2015-01-15)	Lovell	I	STMlike2	Pp04	712902	713081	Prupe.4G015200.1_CDS.1_PartB	+
Prunus persica	Prupe.4G015200.1	Prunus persica Whole Genome Assembly v2.0 & Annotation v2.1 (v2.0.a1)	v2.0.a1 (2015-01-15)	Lovell	I	STMlike2	Pp04	713506	713771	Prupe.4G015200.1_CDS.2	+
Prunus persica	Prupe.4G015200.1	Prunus persica Whole Genome Assembly v2.0 & Annotation v2.1 (v2.0.a1)	v2.0.a1 (2015-01-15)	Lovell	I	STMlike2	Pp04	716823	717068	Prupe.4G015200.1_CDS.3	+
Prunus persica	Prupe.4G015200.1	Prunus persica Whole Genome Assembly v2.0 & Annotation v2.1 (v2.0.a1)	v2.0.a1 (2015-01-15)	Lovell	I	STMlike2	Pp04	717213	717420	Prupe.4G015200.1_CDS.4	+
Prunus persica	Prupe.4G015200.1	Prunus persica Whole Genome Assembly v2.0 & Annotation v2.1 (v2.0.a1)	v2.0.a1 (2015-01-15)	Lovell	I	STMlike2	Pp04	717420	717617	Prupe.4G015200.1_3'utr	+
Prunus persica	Prupe.1G416700.1	Prunus persica Whole Genome Assembly v2.0 & Annotation v2.1 (v2.0.a1)	v2.0.a1 (2015-01-15)	Lovell	I	KNOPE1	Pp01	36176925	36177502	Prupe.1G416700.1_5'utr	+
Prunus persica	Prupe.1G416700.1	Prunus persica Whole Genome Assembly v2.0 & Annotation v2.1 (v2.0.a1)	v2.0.a1 (2015-01-15)	Lovell	I	KNOPE1	Pp01	36177502	36177943	Prupe.1G416700.1_CDS.1	+		-						MEEYNQMDHESSGGRGNFLYASPNLGGNYGRASHDHQMGINAFHLQSSGGGDFHSPGGAHPINVKTEASTSHHGHHKFQYNNNNNNNNNNPLLSSRGHQPVVQQQHNLDRQNDDHTLSSNEVEAIKAKIVAHPQYSNLLEAYMDCQRVGAPSEVVARLTAARQEFEARQRSSVASREASKDPELDQFMEAYYDMLVKYREELTRPIQEAMDFMRRIETQLNMLGNNNAPPLRIFSPSEDKCEGLGSSEEEQENSGGETEVPEIDPRAEDRELKNHLLKKYSGYLSSLKQELSKKKKKGKLPKDARQKLLSWWELHYKWPYPSESEKVALAESTGLDQKQINNWFINQRKRHWKPSEDMQFMVMDGLHPQNAALYMDGHYIGDGHYRLGP	89.06	44.4	6.5882
Prunus persica	Prupe.1G416700.1	Prunus persica Whole Genome Assembly v2.0 & Annotation v2.1 (v2.0.a1)	v2.0.a1 (2015-01-15)	Lovell	I	KNOPE1	Pp01	36178031	36178154	Prupe.1G416700.1_CDS.2	+
Prunus persica	Prupe.1G416700.1	Prunus persica Whole Genome Assembly v2.0 & Annotation v2.1 (v2.0.a1)	v2.0.a1 (2015-01-15)	Lovell	I	KNOPE1	Pp01	36178260	36178408	Prupe.1G416700.1_CDS.3	+
Prunus persica	Prupe.1G416700.1	Prunus persica Whole Genome Assembly v2.0 & Annotation v2.1 (v2.0.a1)	v2.0.a1 (2015-01-15)	Lovell	I	KNOPE1	Pp01	36179930	36180184	Prupe.1G416700.1_CDS.4	+
Prunus persica	Prupe.1G416700.1	Prunus persica Whole Genome Assembly v2.0 & Annotation v2.1 (v2.0.a1)	v2.0.a1 (2015-01-15)	Lovell	I	KNOPE1	Pp01	36180347	36180551	Prupe.1G416700.1_CDS.5	+
Prunus persica	Prupe.1G416700.1	Prunus persica Whole Genome Assembly v2.0 & Annotation v2.1 (v2.0.a1)	v2.0.a1 (2015-01-15)	Lovell	I	KNOPE1	Pp01	36180551	36180792	Prupe.1G416700.1_3'utr	+
Prunus persica	Prupe.1G249600.1	Prunus persica Whole Genome Assembly v2.0 & Annotation v2.1 (v2.0.a1)	v2.0.a1 (2015-01-15)	Lovell	I	KNOPE2	Pp01	26183860	26183860	Prupe.1G249600.1_5'utr	-
Prunus persica	Prupe.1G249600.1	Prunus persica Whole Genome Assembly v2.0 & Annotation v2.1 (v2.0.a1)	v2.0.a1 (2015-01-15)	Lovell	I	KNOPE2	Pp01	26183506	26183860	Prupe.1G249600.1_CDS.1	-		Prupe.5G171100.1 (KNOPE2.1)	0.3374	3.1425	0.107367	239.52	Segmental	MEEMYGLQSTAECGDKGFQSTAEYEDRALMTPENLILPLDYQSLLVSSGAFRGEHHHHRVPMFGSDDVVLYSAMSEAASPTITPEFQREEDVFGAIKAKIASHPTYPRLIHAYIECQKVGAPPEIASFLDEIRRESDFYNYKQQQRGSCNSNSSMSSTYLGADPELDEFMETYCEMLVKYKSDLSRPFDEATTFLNKIELQLSNLCTSSANASSIRTLSDEGGASSDEDFSGGEIEVQEGQQRGEDRDLKDRLMRRFGSHIGTLKLEFSKKKKKGKLPKEARQTLFDWWSVHYKWPYPTEADKIALAESTGLDQRQINNWFINQRKRHWRPSENMQFAVMDNIAGPFFTDD	79.69	40.04	4.857
Prunus persica	Prupe.1G249600.1	Prunus persica Whole Genome Assembly v2.0 & Annotation v2.1 (v2.0.a1)	v2.0.a1 (2015-01-15)	Lovell	I	KNOPE2	Pp01	26183138	26183294	Prupe.1G249600.1_CDS.2	-
Prunus persica	Prupe.1G249600.1	Prunus persica Whole Genome Assembly v2.0 & Annotation v2.1 (v2.0.a1)	v2.0.a1 (2015-01-15)	Lovell	I	KNOPE2	Pp01	26182822	26182970	Prupe.1G249600.1_CDS.3	-
Prunus persica	Prupe.1G249600.1	Prunus persica Whole Genome Assembly v2.0 & Annotation v2.1 (v2.0.a1)	v2.0.a1 (2015-01-15)	Lovell	I	KNOPE2	Pp01	26178997	26179236	Prupe.1G249600.1_CDS.4	-
Prunus persica	Prupe.1G249600.1	Prunus persica Whole Genome Assembly v2.0 & Annotation v2.1 (v2.0.a1)	v2.0.a1 (2015-01-15)	Lovell	I	KNOPE2	Pp01	26178746	26178905	Prupe.1G249600.1_CDS.5	-
Prunus persica	Prupe.1G249600.1	Prunus persica Whole Genome Assembly v2.0 & Annotation v2.1 (v2.0.a1)	v2.0.a1 (2015-01-15)	Lovell	I	KNOPE2	Pp01	26178705	26178746	Prupe.1G249600.1_3'utr	-
Prunus persica	Prupe.5G171100.1	Prunus persica Whole Genome Assembly v2.0 & Annotation v2.1 (v2.0.a1)	v2.0.a1 (2015-01-15)	Lovell	I	KNOPE2.1	Pp05	14628746	14628896	Prupe.5G171100.1_5'utr	+
Prunus persica	Prupe.5G171100.1	Prunus persica Whole Genome Assembly v2.0 & Annotation v2.1 (v2.0.a1)	v2.0.a1 (2015-01-15)	Lovell	I	KNOPE2.1	Pp05	14628896	14629316	Prupe.5G171100.1_CDS.1	+		-						MMEELYGLASSTPASGFSSDQYYSSSMAMPENLTVPDHHQHHQHQVEVDCYDYYHKSAFEPLAAVLGDRMPGLQRPDPVFSGCSSGVSDAASAVAVGINNQRERGGGCGLGEEVLCEMNAKIASHPLYPKLLQAYIDCQKVGAPPEVASVLDEIRRESDHLICRRSSTSASTCMATADPELDAFMETYCDILLKYKSDLTRPFDEAITFLNKMETQLITLSSNNTTTPNDGGGSSDEEDLSGGETSPRTGEEHELKDKLLRKYSGYISTLKHEFSKKKKKGKLPREARQTLFDWWNLHDKWPYPTEADKISLAQVTGLDQKQINNWFINQRKRHWKPSENMQFAVMDTIYRPCFTKD	75	40.12	5.5877
Prunus persica	Prupe.5G171100.1	Prunus persica Whole Genome Assembly v2.0 & Annotation v2.1 (v2.0.a1)	v2.0.a1 (2015-01-15)	Lovell	I	KNOPE2.1	Pp05	14629640	14629775	Prupe.5G171100.1_CDS.2	+
Prunus persica	Prupe.5G171100.1	Prunus persica Whole Genome Assembly v2.0 & Annotation v2.1 (v2.0.a1)	v2.0.a1 (2015-01-15)	Lovell	I	KNOPE2.1	Pp05	14629872	14630002	Prupe.5G171100.1_CDS.3	+
Prunus persica	Prupe.5G171100.1	Prunus persica Whole Genome Assembly v2.0 & Annotation v2.1 (v2.0.a1)	v2.0.a1 (2015-01-15)	Lovell	I	KNOPE2.1	Pp05	14634161	14634391	Prupe.5G171100.1_CDS.4	+
Prunus persica	Prupe.5G171100.1	Prunus persica Whole Genome Assembly v2.0 & Annotation v2.1 (v2.0.a1)	v2.0.a1 (2015-01-15)	Lovell	I	KNOPE2.1	Pp05	14634480	14634639	Prupe.5G171100.1_CDS.5	+
Prunus persica	Prupe.5G171100.1	Prunus persica Whole Genome Assembly v2.0 & Annotation v2.1 (v2.0.a1)	v2.0.a1 (2015-01-15)	Lovell	I	KNOPE2.1	Pp05	14634639	14634843	Prupe.5G171100.1_3'utr	+
Prunus persica	Prupe.6G312900.1	Prunus persica Whole Genome Assembly v2.0 & Annotation v2.1 (v2.0.a1)	v2.0.a1 (2015-01-15)	Lovell	I	KNOPE6	Pp06	28007303	28007700	Prupe.6G312900.1_5'utr	+
Prunus persica	Prupe.6G312900.1	Prunus persica Whole Genome Assembly v2.0 & Annotation v2.1 (v2.0.a1)	v2.0.a1 (2015-01-15)	Lovell	I	KNOPE6	Pp06	28007700	28007988	Prupe.6G312900.1_CDS.1	+		-						MNMEDFYRLNPGVISGSEIDVNVVHQVENMATSTSNTSCGFHGHPHPQGHVVDDNMLLFQTEGMGSDNHMSDLIKTQIANHPRFPDLVDAYLECQKVGAPLEMKSLLEEIGRVSHHPMSTCSEIGADPELDEFMESYCEVLRGYKEELSKPFDEATNFLTNIQSQLRNLCKGTFPKTSWDCNSDEGVGSSEEEFSCGEVEAAESQETAAARAGGDRELKDMLLHKYSGYLTNLRKEFLKKRKKGKLPKDARTALLDWWTTHYRWPYPTEEEKLHLSEVTGLDQKQINNWFINQRKRHWKPSEDMRFALMEGVGGSIGAPMLFDAGVGTGNIDDM	71.88	37.69	4.8376
Prunus persica	Prupe.6G312900.1	Prunus persica Whole Genome Assembly v2.0 & Annotation v2.1 (v2.0.a1)	v2.0.a1 (2015-01-15)	Lovell	I	KNOPE6	Pp06	28008083	28008197	Prupe.6G312900.1_CDS.2	+
Prunus persica	Prupe.6G312900.1	Prunus persica Whole Genome Assembly v2.0 & Annotation v2.1 (v2.0.a1)	v2.0.a1 (2015-01-15)	Lovell	I	KNOPE6	Pp06	28008434	28008582	Prupe.6G312900.1_CDS.3	+
Prunus persica	Prupe.6G312900.1	Prunus persica Whole Genome Assembly v2.0 & Annotation v2.1 (v2.0.a1)	v2.0.a1 (2015-01-15)	Lovell	I	KNOPE6	Pp06	28009464	28009718	Prupe.6G312900.1_CDS.4	+
Prunus persica	Prupe.6G312900.1	Prunus persica Whole Genome Assembly v2.0 & Annotation v2.1 (v2.0.a1)	v2.0.a1 (2015-01-15)	Lovell	I	KNOPE6	Pp06	28010041	28010242	Prupe.6G312900.1_CDS.5	+
Prunus persica	Prupe.6G312900.1	Prunus persica Whole Genome Assembly v2.0 & Annotation v2.1 (v2.0.a1)	v2.0.a1 (2015-01-15)	Lovell	I	KNOPE6	Pp06	28010242	28011199	Prupe.6G312900.1_3'utr	+
Prunus persica	Prupe.1G486200.1	Prunus persica Whole Genome Assembly v2.0 & Annotation v2.1 (v2.0.a1)	v2.0.a1 (2015-01-15)	Lovell	II	KNOPE3	Pp01	40481603	40482063	Prupe.1G486200.1_5'utr	-
Prunus persica	Prupe.1G486200.1	Prunus persica Whole Genome Assembly v2.0 & Annotation v2.1 (v2.0.a1)	v2.0.a1 (2015-01-15)	Lovell	II	KNOPE3	Pp01	40480880	40481603	Prupe.1G486200.1_CDS.1	-		Prupe.7G254700.1 (KNOPE4)	0.241	1.689	0.142688	128.735	Segmental	MAYHNHLSQQDLPLHHFTDQTQQQHQPFQSDQHDPNSKPTEPHHPFQPAPNWLNTALLRNYTNADANNNHNNSPNNNGGGGASNFLNLHVTASDSTTSQASNQWLSQPHRPILHRNHSDVIDDVTAVAGDSMIAATISHDSADLKPDSSLNKTDIVVESGGGGGDGGMINWQNARHKAEILAHPLYEPLLSAHVACLRIATPVDQLPRIDAQLAQSQNVVAKYSALGHGMVGDDKELDQFMRHYVLLLCSFKEQLQQHVRVHAMEAVMACWEIEQSLQSLTGVSPGEGTGATMSDDEDDQVDSDANLFDGSMEGHDSMGFGPLIPTESERSLMERVRQELKHELKQGYKEKIVDIREEILRKRRAGKLPGDTTSVLKAWWQSHSKWPYPTEEDKARLVQ…	54.69	50.05	6.4036
Prunus persica	Prupe.1G486200.1	Prunus persica Whole Genome Assembly v2.0 & Annotation v2.1 (v2.0.a1)	v2.0.a1 (2015-01-15)	Lovell	II	KNOPE3	Pp01	40479911	40480032	Prupe.1G486200.1_CDS.2	-
Prunus persica	Prupe.1G486200.1	Prunus persica Whole Genome Assembly v2.0 & Annotation v2.1 (v2.0.a1)	v2.0.a1 (2015-01-15)	Lovell	II	KNOPE3	Pp01	40479636	40479830	Prupe.1G486200.1_CDS.3	-
Prunus persica	Prupe.1G486200.1	Prunus persica Whole Genome Assembly v2.0 & Annotation v2.1 (v2.0.a1)	v2.0.a1 (2015-01-15)	Lovell	II	KNOPE3	Pp01	40479431	40479563	Prupe.1G486200.1_CDS.4	-
Prunus persica	Prupe.1G486200.1	Prunus persica Whole Genome Assembly v2.0 & Annotation v2.1 (v2.0.a1)	v2.0.a1 (2015-01-15)	Lovell	II	KNOPE3	Pp01	40479035	40479172	Prupe.1G486200.1_CDS.5	-
Prunus persica	Prupe.1G486200.1	Prunus persica Whole Genome Assembly v2.0 & Annotation v2.1 (v2.0.a1)	v2.0.a1 (2015-01-15)	Lovell	II	KNOPE3	Pp01	40478920	40478960	Prupe.1G486200.1_CDS.6	-	Last exon was missing. Improved exon-intron annotation
Prunus persica	Prupe.1G486200.1	Prunus persica Whole Genome Assembly v2.0 & Annotation v2.1 (v2.0.a1)	v2.0.a1 (2015-01-15)	Lovell	II	KNOPE3	Pp01	40478360	40478920	Prupe.1G486200.1_3'utr	-
Prunus persica	Prupe.7G254700.1	Prunus persica Whole Genome Assembly v2.0 & Annotation v2.1 (v2.0.a1)	v2.0.a1 (2015-01-15)	Lovell	II	KNOPE4	Pp07	21408694	21408895	Prupe.7G254700.1_5'utr	+
Prunus persica	Prupe.7G254700.1	Prunus persica Whole Genome Assembly v2.0 & Annotation v2.1 (v2.0.a1)	v2.0.a1 (2015-01-15)	Lovell	II	KNOPE4	Pp07	21408895	21409387	Prupe.7G254700.1_CDS.1	+		-						MAFHHHHHHQQQQTPPEMAFHSFASDQPPLSGAPTWLNNAAFRQQNSFLHDARNDDVVISPSGKSSNCSGRNRREISGYDGEEEEEDELECESARFKADLVGHPLYEQLVSAHVSCLRIATPVDQLPRIDEQLVQSQRVVDKYSALRANGDVQVMDEKELDLFMTNYVLLLCSFKEQLQQHVRVHAMEAVMACWELDQSLQSLTGVSTGEGTGATMSDDDDQVDSDINSYDGSLDGPDTMGFGPLVPTESERSLMERVRQELKHELKQGYKEKIVDIREEILRKRRAGKLPGDTTSVLKSWWQSHSKWPYPTEEDKARLVQETGLQLKQINNWFINQRKRNWHSNISSTSVLKSKRKR	56.25	40.91	5.8533
Prunus persica	Prupe.7G254700.1	Prunus persica Whole Genome Assembly v2.0 & Annotation v2.1 (v2.0.a1)	v2.0.a1 (2015-01-15)	Lovell	II	KNOPE4	Pp07	21409846	21409967	Prupe.7G254700.1_CDS.2	+
Prunus persica	Prupe.7G254700.1	Prunus persica Whole Genome Assembly v2.0 & Annotation v2.1 (v2.0.a1)	v2.0.a1 (2015-01-15)	Lovell	II	KNOPE4	Pp07	21410063	21410254	Prupe.7G254700.1_CDS.3	+
Prunus persica	Prupe.7G254700.1	Prunus persica Whole Genome Assembly v2.0 & Annotation v2.1 (v2.0.a1)	v2.0.a1 (2015-01-15)	Lovell	II	KNOPE4	Pp07	21410341	21410473	Prupe.7G254700.1_CDS.4	+
Prunus persica	Prupe.7G254700.1	Prunus persica Whole Genome Assembly v2.0 & Annotation v2.1 (v2.0.a1)	v2.0.a1 (2015-01-15)	Lovell	II	KNOPE4	Pp07	21410570	21410707	Prupe.7G254700.1_CDS.5	+
Prunus persica	Prupe.7G254700.1	Prunus persica Whole Genome Assembly v2.0 & Annotation v2.1 (v2.0.a1)	v2.0.a1 (2015-01-15)	Lovell	II	KNOPE4	Pp07	21410819	21410823	Prupe.7G254700.1_CDS.6	+	Last exon was missing. Improved exon-intron annotation
Prunus persica	Prupe.7G254700.1	Prunus persica Whole Genome Assembly v2.0 & Annotation v2.1 (v2.0.a1)	v2.0.a1 (2015-01-15)	Lovell	II	KNOPE4	Pp07	21410823	21411189	Prupe.7G254700.1_3'utr	+
Prunus persica	Prupe.5G088100.1	Prunus persica Whole Genome Assembly v2.0 & Annotation v2.1 (v2.0.a1)	v2.0.a1 (2015-01-15)	Lovell	II	KNOPE7	Pp05	9918837	9919621	Prupe.5G088100.1_5'utr	+
Prunus persica	Prupe.5G088100.1	Prunus persica Whole Genome Assembly v2.0 & Annotation v2.1 (v2.0.a1)	v2.0.a1 (2015-01-15)	Lovell	II	KNOPE7	Pp05	9919621	9919912	Prupe.5G088100.1_CDS.1	+		-						MQESGLGMMGGGGLSSGDGHHEHHNRQLKAEIATHPLYEQLLSAHVSCLRVATPIDQLPLIDAQLSQSHHLLRSYASQQQHGHSVSPHERQELDNFLAQYLIVLCSFKEQLQQHVRVHAVEAVMACREIESNLQALTGVSLGEGSGATMSDDEDDMQMDFSLDQSGGDGHDMMGFGPLLPTESERSLMERVRQELKIELKQGFKSRIEDVREEILRKRRAGKLPGDTTTVLKNWWQQHSKWPYPTEDDKAKLVEETGLQLKQINNWFINQRKRNWHSNSQSVTSLKSKRKR	57.81	33.05	6.8205
Prunus persica	Prupe.5G088100.1	Prunus persica Whole Genome Assembly v2.0 & Annotation v2.1 (v2.0.a1)	v2.0.a1 (2015-01-15)	Lovell	II	KNOPE7	Pp05	9919994	9920115	Prupe.5G088100.1_CDS.2	+
Prunus persica	Prupe.5G088100.1	Prunus persica Whole Genome Assembly v2.0 & Annotation v2.1 (v2.0.a1)	v2.0.a1 (2015-01-15)	Lovell	II	KNOPE7	Pp05	9922520	9922711	Prupe.5G088100.1_CDS.3	+
Prunus persica	Prupe.5G088100.1	Prunus persica Whole Genome Assembly v2.0 & Annotation v2.1 (v2.0.a1)	v2.0.a1 (2015-01-15)	Lovell	II	KNOPE7	Pp05	9922897	9923029	Prupe.5G088100.1_CDS.4	+
Prunus persica	Prupe.5G088100.1	Prunus persica Whole Genome Assembly v2.0 & Annotation v2.1 (v2.0.a1)	v2.0.a1 (2015-01-15)	Lovell	II	KNOPE7	Pp05	9923212	9923353	Prupe.5G088100.1_CDS.5	+
Prunus persica	Prupe.5G088100.1	Prunus persica Whole Genome Assembly v2.0 & Annotation v2.1 (v2.0.a1)	v2.0.a1 (2015-01-15)	Lovell	II	KNOPE7	Pp05	9923353	9923753	Prupe.5G088100.1_3'utr	+
Prunus persica	Prupe.5G236700.1	Prunus persica Whole Genome Assembly v2.0 & Annotation v2.1 (v2.0.a1)	v2.0.a1 (2015-01-15)	Lovell	M	KNOPEM	Pp05	17903515	17903776	Prupe.5G236700.1_5'utr	+
Prunus persica	Prupe.5G236700.1	Prunus persica Whole Genome Assembly v2.0 & Annotation v2.1 (v2.0.a1)	v2.0.a1 (2015-01-15)	Lovell	M	KNOPEM	Pp05	17903776	17903920	Prupe.5G236700.1_CDS.1	+		Prupe.1G335000.1 (KNOPEM2)	0.5901	4.815	0.122555	366.997	Segmental	MEGALSSSTTYKEKEKQENVEDHEILKNRISTHPLYGLLVEAHLDCLKVGGISGDLDLEGDVSRDMKQLDNKYKASENRQSDLDHFMEAYCLALGKLKEAMEEPQQTSMAFISNMHLQLKELTGSHQPEPATSLSGQSVDHLN	n.a.	15.99	4.7406
Prunus persica	Prupe.5G236700.1	Prunus persica Whole Genome Assembly v2.0 & Annotation v2.1 (v2.0.a1)	v2.0.a1 (2015-01-15)	Lovell	M	KNOPEM	Pp05	17904251	17904368	Prupe.5G236700.1_CDS.2	+
Prunus persica	Prupe.5G236700.1	Prunus persica Whole Genome Assembly v2.0 & Annotation v2.1 (v2.0.a1)	v2.0.a1 (2015-01-15)	Lovell	M	KNOPEM	Pp05	17904718	17904889	Prupe.5G236700.1_CDS.3	+	Found new stop codon upstream the predected one. Improved exon-intron annotation.
Prunus persica	Prupe.5G236700.1	Prunus persica Whole Genome Assembly v2.0 & Annotation v2.1 (v2.0.a1)	v2.0.a1 (2015-01-15)	Lovell	M	KNOPEM	Pp05	17904889	17905317	Prupe.5G236700.1_3'utr	+
Prunus persica	Prupe.1G335000.1	Prunus persica Whole Genome Assembly v2.0 & Annotation v2.1 (v2.0.a1)	v2.0.a1 (2015-01-15)	Lovell	M	KNOPEM2	Pp01	31655818	31656177	Prupe.1G335000.1_5'utr	+
Prunus persica	Prupe.1G335000.1	Prunus persica Whole Genome Assembly v2.0 & Annotation v2.1 (v2.0.a1)	v2.0.a1 (2015-01-15)	Lovell	M	KNOPEM2	Pp01	31656177	31656363	Prupe.1G335000.1_CDS.1	+		-						MEDNYNGDDDQNKGVFRVCTESQSDEGDVVGEEELEQEVLKRRISGHPLYELLMENHINCLKVGLGENIGEIGVTSTENDKLKAAAIPTSSDLDQFMEAYCDALNKLKEAMEDPIKETTSFITDVYAQLEDLSASKKPH	n.a.	15.5	4.0587
Prunus persica	Prupe.1G335000.1	Prunus persica Whole Genome Assembly v2.0 & Annotation v2.1 (v2.0.a1)	v2.0.a1 (2015-01-15)	Lovell	M	KNOPEM2	Pp01	31656737	31656842	Prupe.1G335000.1_CDS.2	+
Prunus persica	Prupe.1G335000.1	Prunus persica Whole Genome Assembly v2.0 & Annotation v2.1 (v2.0.a1)	v2.0.a1 (2015-01-15)	Lovell	M	KNOPEM2	Pp01	31656922	31657051	Prupe.1G335000.1_CDS.3	+
Prunus persica	Prupe.1G335000.1	Prunus persica Whole Genome Assembly v2.0 & Annotation v2.1 (v2.0.a1)	v2.0.a1 (2015-01-15)	Lovell	M	KNOPEM2	Pp01	31657051	31657198	Prupe.1G335000.1_3'utr	+
Prunus salicina	Psal_evm.model.Chr3.2179	Prunus salicina Sanyueli Genome v2.0	v2.0 (2020-10-10)	Sanyueli	I	STMlike1	Chr3	8059184	8059533	Psal_evm.model.Chr3.2179_5'utr	-
Prunus salicina	Psal_evm.model.Chr3.2179	Prunus salicina Sanyueli Genome v2.0	v2.0 (2020-10-10)	Sanyueli	I	STMlike1	Chr3	8058908	8059184	Psal_evm.model.Chr3.2179_CDS.1	-		Psal_evm.model.Chr4.149 (STMlike2)	0.3501	2.096	0.167032	159.756	Segmental	MERGETNCNNNSGVTYSGLMMGFGNNTSRTGSSKAQFLSLPLMVGCSLPYLQSDHQTTDQEMMVSCSDRMKAKIMAHPLFPRLLASYVSCQKVGAPPEVVARLEQACSAAVHNSEAACLGGGDPDPALDQFMEAYCEMLTKYEEELTKPFKEAMLFLSKIDSQLQALTVHSSSDSASSGDNIVGRSGSPEEVDATKNESCIDPRAEDREIKAKLLHKYTGYLGSLKQEFMKKKKNGKLPKEARHQLLDWWSRHYKWPYPSEAQKLALAESTGLDLKQINNWFINQRKRHWKPSEDIQFAVMDPTQHHHPHFYMDNNLTFPMNSTSTLL	85.94	36.87	6.9096
Prunus salicina	Psal_evm.model.Chr3.2179	Prunus salicina Sanyueli Genome v2.0	v2.0 (2020-10-10)	Sanyueli	I	STMlike1	Chr3	8058418	8058668	Psal_evm.model.Chr3.2179_CDS.2	-
Prunus salicina	Psal_evm.model.Chr3.2179	Prunus salicina Sanyueli Genome v2.0	v2.0 (2020-10-10)	Sanyueli	I	STMlike1	Chr3	8057730	8057984	Psal_evm.model.Chr3.2179_CDS.3	-
Prunus salicina	Psal_evm.model.Chr3.2179	Prunus salicina Sanyueli Genome v2.0	v2.0 (2020-10-10)	Sanyueli	I	STMlike1	Chr3	8057297	8057504	Psal_evm.model.Chr3.2179_CDS.4	-
Prunus salicina	Psal_evm.model.Chr3.2179	Prunus salicina Sanyueli Genome v2.0	v2.0 (2020-10-10)	Sanyueli	I	STMlike1	Chr3	8056772	8057297	Psal_evm.model.Chr3.2179_3'utr	-
Prunus salicina	Psal_evm.model.Chr4.149	Prunus salicina Sanyueli Genome v2.0	v2.0 (2020-10-10)	Sanyueli	I	STMlike2	Chr4	31624925	31624925	Psal_evm.model.Chr4.149_5'utr	-
Prunus salicina	Psal_evm.model.Chr4.149	Prunus salicina Sanyueli Genome v2.0	v2.0 (2020-10-10)	Sanyueli	I	STMlike2	Chr4	31624493	31624925	Psal_evm.model.Chr4.149_CDS.1	-		-						MEGGSNGTCSMMAFGENSSNGGGLCPMMMVPALMTSHHSHHHHHQHHHPTNPTNADPNTTTPFQLPQLPPSNHNRNSSTSSFIFNDHHPNNNNNHPAAAAACYFMDNNNSNHDGSSSSSSSVKAKIMAHPHYHRLLASYINCQKVGAPPEVVARLEEACSSAASIGQMMSSSSGSGCLGEDPALDQFMEAYCEMLTKYEQELSKPFKEAMIFLQRIESQFKALTLSSSSDSAVCGDGLDRNGSSEEEVDVNNNFIDPQAEDRELKGQLLRKYSGYLGSLKQEFMKKRKKGKLPKEARQQLLDWWSRHYKWPYPSESQKLALAESTGLDQKQINNWFINQRKRHWKPSEDMQFVVMDATHPGHYYMDTVLGNPFPMDISPTLL	85.94	42.68	6.8067
Prunus salicina	Psal_evm.model.Chr4.149	Prunus salicina Sanyueli Genome v2.0	v2.0 (2020-10-10)	Sanyueli	I	STMlike2	Chr4	31623800	31624065	Psal_evm.model.Chr4.149_CDS.2	-
Prunus salicina	Psal_evm.model.Chr4.149	Prunus salicina Sanyueli Genome v2.0	v2.0 (2020-10-10)	Sanyueli	I	STMlike2	Chr4	31620660	31620790	Psal_evm.model.Chr4.149_CDS.3_partA	-
Prunus salicina	Psal_evm.model.Chr4.149	Prunus salicina Sanyueli Genome v2.0	v2.0 (2020-10-10)	Sanyueli	I	STMlike2	Chr4	31620659	31620660	Psal_evm.model.Chr4.149_insertion	-	Frameshift due to an extra "C". Here removed.
Prunus salicina	Psal_evm.model.Chr4.149	Prunus salicina Sanyueli Genome v2.0	v2.0 (2020-10-10)	Sanyueli	I	STMlike2	Chr4	31620544	31620659	Psal_evm.model.Chr4.149_CDS.3_partB	-
Prunus salicina	Psal_evm.model.Chr4.149	Prunus salicina Sanyueli Genome v2.0	v2.0 (2020-10-10)	Sanyueli	I	STMlike2	Chr4	31620178	31620385	Psal_evm.model.Chr4.149_CDS.4	-
Prunus salicina	Psal_evm.model.Chr4.149	Prunus salicina Sanyueli Genome v2.0	v2.0 (2020-10-10)	Sanyueli	I	STMlike2	Chr4	31620178	31620178	Psal_evm.model.Chr4.149_3'utr	-
Prunus salicina	Psal_evm.model.Chr1.1681	Prunus salicina Sanyueli Genome v2.0	v2.0 (2020-10-10)	Sanyueli	I	KNOPE1	Chr1	40026747	40027346	Psal_evm.model.Chr1.1681_5'utr	+
Prunus salicina	Psal_evm.model.Chr1.1681	Prunus salicina Sanyueli Genome v2.0	v2.0 (2020-10-10)	Sanyueli	I	KNOPE1	Chr1	40027346	40027778	Psal_evm.model.Chr1.1681_CDS.1	+		-						MEEYNQMDHESSGGRGNFLYASPNLGGNYGRASHDHQIGINAFHLQSSGGGDFHSPGGGHPINVKTEASTSHHGHHKFQYNNNNNNNPLLSSRGHQPVVQQQHNLDRQNDDHTLSSNEVEAIKAKIIAHPQYSNLLEAYMDCQRVGAPSEVVARLTAARQEFEARQRSSVASREASKDPELDQFMEAYYDMLVKYREELTRPIQEAMDFMRRIETQLNMLGNNNAPPLRIFSPSEDKCEGIGSSEEEQENSGGETEVPEIDPRAEDRELKNHLLKKYSGYLSSLKQELSKKKKKGKLPKDARQKLLSWWELHYKWPYPSESEKVALAESTGLDQKQINNWFINQRKRHWKPSEDMQFMVMDGLHPQNAALYMDGHYIGDGHYRLGP	89.06	44.03	6.5882
Prunus salicina	Psal_evm.model.Chr1.1681	Prunus salicina Sanyueli Genome v2.0	v2.0 (2020-10-10)	Sanyueli	I	KNOPE1	Chr1	40027862	40027985	Psal_evm.model.Chr1.1681_CDS.2	+
Prunus salicina	Psal_evm.model.Chr1.1681	Prunus salicina Sanyueli Genome v2.0	v2.0 (2020-10-10)	Sanyueli	I	KNOPE1	Chr1	40028104	40028252	Psal_evm.model.Chr1.1681_CDS.3	+
Prunus salicina	Psal_evm.model.Chr1.1681	Prunus salicina Sanyueli Genome v2.0	v2.0 (2020-10-10)	Sanyueli	I	KNOPE1	Chr1	40029750	40030004	Psal_evm.model.Chr1.1681_CDS.4	+
Prunus salicina	Psal_evm.model.Chr1.1681	Prunus salicina Sanyueli Genome v2.0	v2.0 (2020-10-10)	Sanyueli	I	KNOPE1	Chr1	40030168	40030372	Psal_evm.model.Chr1.1681_CDS.5	+
Prunus salicina	Psal_evm.model.Chr1.1681	Prunus salicina Sanyueli Genome v2.0	v2.0 (2020-10-10)	Sanyueli	I	KNOPE1	Chr1	40030372	40030669	Psal_evm.model.Chr1.1681_3'utr	+
Prunus salicina	Psal_evm.model.Chr1.3320	Prunus salicina Sanyueli Genome v2.0	v2.0 (2020-10-10)	Sanyueli	I	KNOPE2	Chr1	29390775	29390870	Psal_evm.model.Chr1.3320_5'utr	-
Prunus salicina	Psal_evm.model.Chr1.3320	Prunus salicina Sanyueli Genome v2.0	v2.0 (2020-10-10)	Sanyueli	I	KNOPE2	Chr1	29390421	29390775	Psal_evm.model.Chr1.3320_CDS.1	-		Psal_evm.model.Chr5.771.1 (KNOPE2.1)	0.3326	2.1794	0.152611	166.113	Segmental	MEEMYGLQSTAEYGDKGFQSTAEYEDRALMTPENLILPLDYQSLLVSSGAFRGEHHHHRVPMFGSDDVVLYSGMSESASPTITPEFQREEDVFGAIKAKIASHPTYPRLIHAYIECQKVGAPPEIASFLDEIRRENDFYNYKQQQQQQGSCNSNSSMSSTYLGADPELDEFMETYCEMLVKYKSDLSRPFDEATTFLNKIELQLSNLCTSSAHASSIRTLSDEGGASSDEDFSGGEIEVQEAQQRGEDRDLKDRLMRRFGSHIGTLKLEFSKKKKKGKLPKEARQTLFDWWSVHYKWPYPTEADKIALAESTGLDQRQINNWFINQRKRHWRPSENMQFAVMDNIAGPFFTDD	79.69	40.4	4.8555
Prunus salicina	Psal_evm.model.Chr1.3320	Prunus salicina Sanyueli Genome v2.0	v2.0 (2020-10-10)	Sanyueli	I	KNOPE2	Chr1	29390046	29390208	Psal_evm.model.Chr1.3320_CDS.2	-
Prunus salicina	Psal_evm.model.Chr1.3320	Prunus salicina Sanyueli Genome v2.0	v2.0 (2020-10-10)	Sanyueli	I	KNOPE2	Chr1	29389727	29389875	Psal_evm.model.Chr1.3320_CDS.3	-
Prunus salicina	Psal_evm.model.Chr1.3320	Prunus salicina Sanyueli Genome v2.0	v2.0 (2020-10-10)	Sanyueli	I	KNOPE2	Chr1	29385634	29385873	Psal_evm.model.Chr1.3320_CDS.4	-
Prunus salicina	Psal_evm.model.Chr1.3320	Prunus salicina Sanyueli Genome v2.0	v2.0 (2020-10-10)	Sanyueli	I	KNOPE2	Chr1	29385384	29385543	Psal_evm.model.Chr1.3320_CDS.5	-
Prunus salicina	Psal_evm.model.Chr1.3320	Prunus salicina Sanyueli Genome v2.0	v2.0 (2020-10-10)	Sanyueli	I	KNOPE2	Chr1	29385141	29385384	Psal_evm.model.Chr1.3320_3'utr	-
Prunus salicina	Psal_evm.model.Chr5.771.1	Prunus salicina Sanyueli Genome v2.0	v2.0 (2020-10-10)	Sanyueli	I	KNOPE2.1	Chr5	18907167	18907501	Psal_evm.model.Chr5.771.1_5'utr	+
Prunus salicina	Psal_evm.model.Chr5.771.1	Prunus salicina Sanyueli Genome v2.0	v2.0 (2020-10-10)	Sanyueli	I	KNOPE2.1	Chr5	18907501	18907714	Psal_evm.model.Chr5.771.1_CDS.1	+		-						MPGLQRPDPVFSGCSSGVSDAASAVAAGINNQRERGGGCGLGEEVSCEMNAKIASHPLYPKLLQAYIDCQKVGAPPEVASVLDEIRRESDHLICRRSSTSASTCMATADPELDAFMETYCDILVKYKSDLTRPFDEAITFLNKMETQLITLSSNNTTTTRFCLRHEGDVRAFQFADDGGGSSDEEDLSGGETPPRTGEEHELKDKLLRKYSGYISTLKHEFSKKKKKGKLPREARQTLFDWWNLHDKWPYPTEADKISLAQVTGLDQKQINNWFINQRKRHWKPSDNMQFAVMDTIYRPCFTKD	75	34.19	6.3857
Prunus salicina	Psal_evm.model.Chr5.771.1	Prunus salicina Sanyueli Genome v2.0	v2.0 (2020-10-10)	Sanyueli	I	KNOPE2.1	Chr5	18908041	18908176	Psal_evm.model.Chr5.771.1_CDS.2	+
Prunus salicina	Psal_evm.model.Chr5.771.1	Prunus salicina Sanyueli Genome v2.0	v2.0 (2020-10-10)	Sanyueli	I	KNOPE2.1	Chr5	18908295	18908426	Psal_evm.model.Chr5.771.1_CDS.3	+
Prunus salicina	Psal_evm.model.Chr5.771.1	Prunus salicina Sanyueli Genome v2.0	v2.0 (2020-10-10)	Sanyueli	I	KNOPE2.1	Chr5	18912508	18912785	Psal_evm.model.Chr5.771.1_CDS.4	+
Prunus salicina	Psal_evm.model.Chr5.771.1	Prunus salicina Sanyueli Genome v2.0	v2.0 (2020-10-10)	Sanyueli	I	KNOPE2.1	Chr5	18912874	18913033	Psal_evm.model.Chr5.771.1_CDS.5	+
Prunus salicina	Psal_evm.model.Chr5.771.1	Prunus salicina Sanyueli Genome v2.0	v2.0 (2020-10-10)	Sanyueli	I	KNOPE2.1	Chr5	18913033	18913317	Psal_evm.model.Chr5.771.1_3'utr	+
Prunus salicina	Psal_evm.model.Chr6.3223	Prunus salicina Sanyueli Genome v2.0	v2.0 (2020-10-10)	Sanyueli	I	KNOPE6	Chr6	33487654	33488013	Psal_evm.model.Chr6.3223_5'utr	+
Prunus salicina	Psal_evm.model.Chr6.3223	Prunus salicina Sanyueli Genome v2.0	v2.0 (2020-10-10)	Sanyueli	I	KNOPE6	Chr6	33488013	33488298	Psal_evm.model.Chr6.3223_CDS.1	+		-						MNMEDFYRLNPGVISGSEINVNVVHQVENMATSTSNTSCGFHHPHPQGHVVDDNMLLFQTEGMESDHHMSDLIKTQIANHPRFPDLVDAYLECQKVGAPPEMKSLLEEIGRVSHPMSTCSEIGADPELDKFMESYCEVLRGYKEELSKPFDEATNFLTNIQSQLRNLCKGTFPKTSWDCNSDEGVGSSEEEFSCGEVEAAESQETAAARSGGDRELKDMLLHKYSGYLTNLRKEFLKKRKKGKLPKDARTALLDWWTTHYRWPYPTEEEKLHLSEVTGLDQKQINNWFINQRKRHWKPSEDMRFALMEGVGGSIGAPMLFDAGVGTGNIDDM	71.88	37.59	4.9794
Prunus salicina	Psal_evm.model.Chr6.3223	Prunus salicina Sanyueli Genome v2.0	v2.0 (2020-10-10)	Sanyueli	I	KNOPE6	Chr6	33488404	33488515	Psal_evm.model.Chr6.3223_CDS.2	+
Prunus salicina	Psal_evm.model.Chr6.3223	Prunus salicina Sanyueli Genome v2.0	v2.0 (2020-10-10)	Sanyueli	I	KNOPE6	Chr6	33488755	33488903	Psal_evm.model.Chr6.3223_CDS.3	+
Prunus salicina	Psal_evm.model.Chr6.3223	Prunus salicina Sanyueli Genome v2.0	v2.0 (2020-10-10)	Sanyueli	I	KNOPE6	Chr6	33489793	33490047	Psal_evm.model.Chr6.3223_CDS.4	+
Prunus salicina	Psal_evm.model.Chr6.3223	Prunus salicina Sanyueli Genome v2.0	v2.0 (2020-10-10)	Sanyueli	I	KNOPE6	Chr6	33490372	33490573	Psal_evm.model.Chr6.3223_CDS.5	+
Prunus salicina	Psal_evm.model.Chr6.3223	Prunus salicina Sanyueli Genome v2.0	v2.0 (2020-10-10)	Sanyueli	I	KNOPE6	Chr6	33490573	33490856	Psal_evm.model.Chr6.3223_3'utr	+
Prunus salicina	Psal_evm.model.Chr1.1020.2	Prunus salicina Sanyueli Genome v2.0	v2.0 (2020-10-10)	Sanyueli	II	KNOPE3	Chr1	45154560	45154853	Psal_evm.model.Chr1.1020.2_5'utr	-
Prunus salicina	Psal_evm.model.Chr1.1020.2	Prunus salicina Sanyueli Genome v2.0	v2.0 (2020-10-10)	Sanyueli	II	KNOPE3	Chr1	45153834	45154560	Psal_evm.model.Chr1.1020.2_CDS.1	-		Psal_evm.model.Chr7.2887 (KNOPE4)	0.238	1.495	0.159197	113.948	Segmental	MAYHNHLSQQDLPLHHFTDQTQQQHQPFQSDQPDPNSKPTEPHHPFQAAPNWLNTALLRNFTNADANNNHNNSPNNNGGGGASNFLNLHVTASDSTTSQASNQWLSQPHRPILHRNHSDVIDDVTAVAGDSMIAATISHDSADLKPDSSLNKTDIVVESGGGGGGDGGMMNWQNARHKAEILSHPLYEPLLSAHVACLRIATPVDQLPRIDAQLAQSQNVVAKYSALGHGMVGDDKELDQFMRHYVLLLCSFKEQLQQHVRVHAMEAVMACWEIEQSLQSLTGVSPGEGTGATMSDDEDDQVDSDANLFDGSMDGHDSMGFGPLIPTESERSLMERVRQELKHELKQGYKEKIVDIREEILRKRRAGKLPGDTTSVLKAWWQSHSKWPYPTEEDKARLV…	54.69	50.02	6.3648
Prunus salicina	Psal_evm.model.Chr1.1020.2	Prunus salicina Sanyueli Genome v2.0	v2.0 (2020-10-10)	Sanyueli	II	KNOPE3	Chr1	45152798	45152919	Psal_evm.model.Chr1.1020.2_CDS.2	-
Prunus salicina	Psal_evm.model.Chr1.1020.2	Prunus salicina Sanyueli Genome v2.0	v2.0 (2020-10-10)	Sanyueli	II	KNOPE3	Chr1	45152521	45152715	Psal_evm.model.Chr1.1020.2_CDS.3	-
Prunus salicina	Psal_evm.model.Chr1.1020.2	Prunus salicina Sanyueli Genome v2.0	v2.0 (2020-10-10)	Sanyueli	II	KNOPE3	Chr1	45152315	45152447	Psal_evm.model.Chr1.1020.2_CDS.4	-
Prunus salicina	Psal_evm.model.Chr1.1020.2	Prunus salicina Sanyueli Genome v2.0	v2.0 (2020-10-10)	Sanyueli	II	KNOPE3	Chr1	45151918	45152055	Psal_evm.model.Chr1.1020.2_CDS.5	-
Prunus salicina	Psal_evm.model.Chr1.1020.2	Prunus salicina Sanyueli Genome v2.0	v2.0 (2020-10-10)	Sanyueli	II	KNOPE3	Chr1	45151803	45151843	Psal_evm.model.Chr1.1020.2_CDS.6	-	Last exon was missing. Improved exon-intron annotation
Prunus salicina	Psal_evm.model.Chr1.1020.2	Prunus salicina Sanyueli Genome v2.0	v2.0 (2020-10-10)	Sanyueli	II	KNOPE3	Chr1	45149863	45151803	Psal_evm.model.Chr1.1020.2_3'utr	-
Prunus salicina	Psal_evm.model.Chr7.2887	Prunus salicina Sanyueli Genome v2.0	v2.0 (2020-10-10)	Sanyueli	II	KNOPE4	Chr7	29245531	29246081	Psal_evm.model.Chr7.2887_5'utr	+
Prunus salicina	Psal_evm.model.Chr7.2887	Prunus salicina Sanyueli Genome v2.0	v2.0 (2020-10-10)	Sanyueli	II	KNOPE4	Chr7	29246081	29246221	Psal_evm.model.Chr7.2887_CDS.1_PartA	+		-						MAFHHHHHHQQQQTPPEMAFHSFASDPQPLSGAPTWLNNAAFRQQNNFLHDARNDDVVISPSGKSSNCSGRNRREISGYDGEEEEEDELECESARFKADLVGHPLYEQLVSAHVSCLRIATPVDQLPRIDEQLVQSQRVVDKYSALRANGDVPVMDEKELDLFMTNYVLLLCSFKEQLQQHVRVHAMEAVMACWELDQSLQSLTGVSTGEGTGATMSDDDDQVDSDINSYDGSLDGPDTMGFGPLVPTESERSLMERVRQELKHELKQGYKEKIVDIREEILRKRRAGKLPGDTTSVLKSWWQSHSKWPYPTEEDKARLVQETGLQLKQINNWFINQRKRNWHSNISSTSVLKSKRKR	56.25	40.9	5.8533
Prunus salicina	Psal_evm.model.Chr7.2887	Prunus salicina Sanyueli Genome v2.0	v2.0 (2020-10-10)	Sanyueli	II	KNOPE4	Chr7	29246221	29246222	Psal_evm.model.Chr7.2887_insertion	+	Frameshift due to an extra "G". Here removed.
Prunus salicina	Psal_evm.model.Chr7.2887	Prunus salicina Sanyueli Genome v2.0	v2.0 (2020-10-10)	Sanyueli	II	KNOPE4	Chr7	29246222	29246574	Psal_evm.model.Chr7.2887_CDS.1_PartB	+
Prunus salicina	Psal_evm.model.Chr7.2887	Prunus salicina Sanyueli Genome v2.0	v2.0 (2020-10-10)	Sanyueli	II	KNOPE4	Chr7	29247042	29247163	Psal_evm.model.Chr7.2887_CDS.2	+
Prunus salicina	Psal_evm.model.Chr7.2887	Prunus salicina Sanyueli Genome v2.0	v2.0 (2020-10-10)	Sanyueli	II	KNOPE4	Chr7	29247259	29247450	Psal_evm.model.Chr7.2887_CDS.3	+
Prunus salicina	Psal_evm.model.Chr7.2887	Prunus salicina Sanyueli Genome v2.0	v2.0 (2020-10-10)	Sanyueli	II	KNOPE4	Chr7	29247527	29247659	Psal_evm.model.Chr7.2887_CDS.4	+
Prunus salicina	Psal_evm.model.Chr7.2887	Prunus salicina Sanyueli Genome v2.0	v2.0 (2020-10-10)	Sanyueli	II	KNOPE4	Chr7	29247756	29247897	Psal_evm.model.Chr7.2887_CDS.5	+
Prunus salicina	Psal_evm.model.Chr7.2887	Prunus salicina Sanyueli Genome v2.0	v2.0 (2020-10-10)	Sanyueli	II	KNOPE4	Chr7	29247897	29248600	Psal_evm.model.Chr7.2887_3'utr	+
Prunus salicina	Psal_evm.model.Chr5.1588	Prunus salicina Sanyueli Genome v2.0	v2.0 (2020-10-10)	Sanyueli	II	KNOPE7	Chr5	12362954	12363467	Psal_evm.model.Chr5.1588_5'utr	+
Prunus salicina	Psal_evm.model.Chr5.1588	Prunus salicina Sanyueli Genome v2.0	v2.0 (2020-10-10)	Sanyueli	II	KNOPE7	Chr5	12363467	12363758	Psal_evm.model.Chr5.1588_CDS.1	+		-						MQESGLGMIGGGGLSSGDAHHEHHNRQLKAEIATHPLYEQLLSAHVSCLRVATPIDQLPLIDAQLSQSHHLLRSYASQQQHGHSVSPHERQELDNFLAQYLIVLCSFKEQLQQHVRVHAVEAVMACREIESNLQAFTGVSLGEGSGATMSDDEDDMQMDFSLDQSGGDGHDMMGFGPLLPTESERSLMERVRQELKIELKQGFKSRIEDVREEILRKRRAGKLPGDTTTVLKNWWQQHSKWPYPTEDDKAKLVEETGLQLKQINNWFINQRKRNWHSNSQSVTSLKSKRKR	57.81	33.08	6.8205
Prunus salicina	Psal_evm.model.Chr5.1588	Prunus salicina Sanyueli Genome v2.0	v2.0 (2020-10-10)	Sanyueli	II	KNOPE7	Chr5	12363840	12363961	Psal_evm.model.Chr5.1588_CDS.2	+
Prunus salicina	Psal_evm.model.Chr5.1588	Prunus salicina Sanyueli Genome v2.0	v2.0 (2020-10-10)	Sanyueli	II	KNOPE7	Chr5	12366390	12366581	Psal_evm.model.Chr5.1588_CDS.3	+
Prunus salicina	Psal_evm.model.Chr5.1588	Prunus salicina Sanyueli Genome v2.0	v2.0 (2020-10-10)	Sanyueli	II	KNOPE7	Chr5	12366767	12366899	Psal_evm.model.Chr5.1588_CDS.4	+
Prunus salicina	Psal_evm.model.Chr5.1588	Prunus salicina Sanyueli Genome v2.0	v2.0 (2020-10-10)	Sanyueli	II	KNOPE7	Chr5	12367086	12367227	Psal_evm.model.Chr5.1588_CDS.5	+
Prunus salicina	Psal_evm.model.Chr5.1588	Prunus salicina Sanyueli Genome v2.0	v2.0 (2020-10-10)	Sanyueli	II	KNOPE7	Chr5	12367227	12367621	Psal_evm.model.Chr5.1588_3'utr	+
Prunus salicina	Psal_evm.model.Chr5.130	Prunus salicina Sanyueli Genome v2.0	v2.0 (2020-10-10)	Sanyueli	M	KNOPEM	Chr5	22817965	22818144	Psal_evm.model.Chr5.130_5'utr	+
Prunus salicina	Psal_evm.model.Chr5.130	Prunus salicina Sanyueli Genome v2.0	v2.0 (2020-10-10)	Sanyueli	M	KNOPEM	Chr5	22818144	22818288	Psal_evm.model.Chr5.130_CDS.1	+		Psal_evm.model.Chr1.2485 (KNOPEM2)	0.6128	3.3537	0.182724	255.617	Segmental	MEGALSSSTTYKEKEKQENVEDHEILKNRISTHPLYGLLVEAHLDCLKVGGISGDLDLEADVSRDMKQLKYKASENRQSDLDHFMEAYCLALGKLKEAMEEPQQTSMAFISNMHLQLKELTGSHQPEPAASLSGQSVDHLN	n.a.	15.75	4.8604
Prunus salicina	Psal_evm.model.Chr5.130	Prunus salicina Sanyueli Genome v2.0	v2.0 (2020-10-10)	Sanyueli	M	KNOPEM	Chr5	22818490	22818601	Psal_evm.model.Chr5.130_CDS.2	+
Prunus salicina	Psal_evm.model.Chr5.130	Prunus salicina Sanyueli Genome v2.0	v2.0 (2020-10-10)	Sanyueli	M	KNOPEM	Chr5	22818974	22819145	Psal_evm.model.Chr5.130_CDS.3	+
Prunus salicina	Psal_evm.model.Chr5.130	Prunus salicina Sanyueli Genome v2.0	v2.0 (2020-10-10)	Sanyueli	M	KNOPEM	Chr5	22819145	22819560	Psal_evm.model.Chr5.130_3'utr	+
Prunus salicina	Psal_evm.model.Chr1.2485	Prunus salicina Sanyueli Genome v2.0	v2.0 (2020-10-10)	Sanyueli	M	KNOPEM2	Chr1	35167708	35168009	Psal_evm.model.Chr1.2485_5'utr	+
Prunus salicina	Psal_evm.model.Chr1.2485	Prunus salicina Sanyueli Genome v2.0	v2.0 (2020-10-10)	Sanyueli	M	KNOPEM2	Chr1	35168009	35168195	Psal_evm.model.Chr1.2485_CDS.1	+		-						MKDNYNGDDDQNKGVFSVCTESQSDEGDVVGEEELEQEVLKRRISGHPLYGLLMENHMNCLKVGLGENIGEIGVTSTEKDKLKAAAIPTSSDLDQFMEAYCDALNKLKEAMEDPIKETISFITDMYAQLEDLSASKKTTLTRTPQLEELHARLHLTDYADEN	n.a.	18.12	4.1788
Prunus salicina	Psal_evm.model.Chr1.2485	Prunus salicina Sanyueli Genome v2.0	v2.0 (2020-10-10)	Sanyueli	M	KNOPEM2	Chr1	35168575	35168680	Psal_evm.model.Chr1.2485_CDS.2	+
Prunus salicina	Psal_evm.model.Chr1.2485	Prunus salicina Sanyueli Genome v2.0	v2.0 (2020-10-10)	Sanyueli	M	KNOPEM2	Chr1	35168760	35168958	Psal_evm.model.Chr1.2485_CDS.3	+
Prunus salicina	Psal_evm.model.Chr1.2485	Prunus salicina Sanyueli Genome v2.0	v2.0 (2020-10-10)	Sanyueli	M	KNOPEM2	Chr1	35168958	35169029	Psal_evm.model.Chr1.2485_3'utr	+
Total species: 10	Total genes: 111	Total genomes: 13
