# Supplementary material for: Prunus Knotted-like Genes: Genome-Wide Analysis, Transcriptional Response to Cytokinin in Micropropagation, and Rootstock Transformation
Source: Int J Mol Sci. 2023 Feb 3;24(3):3046. doi: 10.3390/ijms24033046 (PMC9918302; doi:10.3390/ijms24033046)
Supplement: Supplementary file 1 [file ijms-24-03046-s001.zip › Supplementary Tables/Table S3. Predicted hormone-related cis elements in the promoters of P. persica and P. dulcis PRUNOX.xlsx]

## Sheet: Foglio1
Table S3. Predicted hormone-related cis elements in the promoters of P. persica and P. dulcis PRUNOX.
Organism	Gene	Factor or Site Name	Loc.	Strand	Signal Sequence	SITE #	Related hormone	Description
P. persica	Prupe.3G212100.1	TATCCAOSAMY	295	(-)	TATCCA	S000403	Gibberellin	TATCCA element found in alpha-amylase promoters of rice (O.s.) at positions ca.90 to 150bp upstream of the transcription start sites; Binding sites of OsMYBS1, OsMYBS2 and OsMYBS3 which mediate sugar and hormone regulation of alpha-amylase gene expression; See also S000021 (AMYBOX2); S000256 (TATCCAY motif);
P. persica	Prupe.3G212100.1	MYCATRD22	519	(-)	CACATG	S000174	ABA	Binding site for MYC (rd22BP1) in Arabidopsis (A.t.) dehydration-resposive gene, rd22; MYC binding site in rd22 gene of Arabidopsis thaliana; ABA-induction; Located at ca. -200 of rd22 gene; Also MYB at ca. -141 of rd22 gene; See also S000175 (MYBATRD22);
P. persica	Prupe.3G212100.1	MYCATRD22	1300	(+)	CACATG	S000174	ABA	Binding site for MYC (rd22BP1) in Arabidopsis (A.t.) dehydration-resposive gene, rd22; MYC binding site in rd22 gene of Arabidopsis thaliana; ABA-induction; Located at ca. -200 of rd22 gene; Also MYB at ca. -141 of rd22 gene; See also S000175 (MYBATRD22);
P. persica	Prupe.3G212100.1	MYCATRD22	1302	(-)	CACATG	S000174	ABA	Binding site for MYC (rd22BP1) in Arabidopsis (A.t.) dehydration-resposive gene, rd22; MYC binding site in rd22 gene of Arabidopsis thaliana; ABA-induction; Located at ca. -200 of rd22 gene; Also MYB at ca. -141 of rd22 gene; See also S000175 (MYBATRD22);
P. persica	Prupe.4G015200.1	MYCATRD22	25	(+)	CACATG	S000174	ABA	Binding site for MYC (rd22BP1) in Arabidopsis (A.t.) dehydration-resposive gene, rd22; MYC binding site in rd22 gene of Arabidopsis thaliana; ABA-induction; Located at ca. -200 of rd22 gene; Also MYB at ca. -141 of rd22 gene; See also S000175 (MYBATRD22);
P. persica	Prupe.4G015200.1	TATCCAOSAMY	118	(-)	TATCCA	S000403	Gibberellin	TATCCA element found in alpha-amylase promoters of rice (O.s.) at positions ca.90 to 150bp upstream of the transcription start sites; Binding sites of OsMYBS1, OsMYBS2 and OsMYBS3 which mediate sugar and hormone regulation of alpha-amylase gene expression; See also S000021 (AMYBOX2); S000256 (TATCCAY motif);
P. persica	Prupe.4G015200.1	MYB2CONSENSUSAT	138	(-)	YAACKG	S000409	ABA	MYB recognition site found in the promoters of the dehydration-responsive gene rd22 and many other genes in Arabidopsis; Y=C/T; K=G/T; See S000177 (MYB2), S000175 (MYBATRD22);
P. persica	Prupe.4G015200.1	ARFAT	379	(+)	TGTCTC	S000270	AUX	ARF (auxin response factor) binding site found in the promoters of primary/early auxin response genes of Arabidopsis thaliana (A.t.); AuxRE; See S000337; Binding site of Arabidopsis ARF1 (Auxin response factor1); Sequence found in NDE element in Soybean (G.m.) SAUR (Small Auxin-Up RNA) 15A gene promoter; See S000359, S000360; Found in D1 or D4 element in Soybean (G.m.) GH3 promoter; This element …
P. persica	Prupe.4G015200.1	MYCATRD22	695	(+)	CACATG	S000174	ABA	Binding site for MYC (rd22BP1) in Arabidopsis (A.t.) dehydration-resposive gene, rd22; MYC binding site in rd22 gene of Arabidopsis thaliana; ABA-induction; Located at ca. -200 of rd22 gene; Also MYB at ca. -141 of rd22 gene; See also S000175 (MYBATRD22);
P. persica	Prupe.4G015200.1	MYB2CONSENSUSAT	943	(-)	YAACKG	S000409	ABA	MYB recognition site found in the promoters of the dehydration-responsive gene rd22 and many other genes in Arabidopsis; Y=C/T; K=G/T; See S000177 (MYB2), S000175 (MYBATRD22);
P. persica	Prupe.4G015200.1	MYCATRD22	999	(-)	CACATG	S000174	ABA	Binding site for MYC (rd22BP1) in Arabidopsis (A.t.) dehydration-resposive gene, rd22; MYC binding site in rd22 gene of Arabidopsis thaliana; ABA-induction; Located at ca. -200 of rd22 gene; Also MYB at ca. -141 of rd22 gene; See also S000175 (MYBATRD22);
P. persica	Prupe.4G015200.1	MYB1AT	1017	(+)	WAACCA	S000408	ABA	MYB recognition site found in the promoters of the dehydration-responsive gene rd22 and many other genes in Arabidopsis; W=A/T;
P. persica	Prupe.4G015200.1	MYB2CONSENSUSAT	1097	(+)	YAACKG	S000409	ABA	MYB recognition site found in the promoters of the dehydration-responsive gene rd22 and many other genes in Arabidopsis; Y=C/T; K=G/T; See S000177 (MYB2), S000175 (MYBATRD22);
P. persica	Prupe.4G015200.1	MYCATRD22	1252	(+)	CACATG	S000174	ABA	Binding site for MYC (rd22BP1) in Arabidopsis (A.t.) dehydration-resposive gene, rd22; MYC binding site in rd22 gene of Arabidopsis thaliana; ABA-induction; Located at ca. -200 of rd22 gene; Also MYB at ca. -141 of rd22 gene; See also S000175 (MYBATRD22);
P. persica	Prupe.4G015200.1	MYCATRD22	1254	(-)	CACATG	S000174	ABA	Binding site for MYC (rd22BP1) in Arabidopsis (A.t.) dehydration-resposive gene, rd22; MYC binding site in rd22 gene of Arabidopsis thaliana; ABA-induction; Located at ca. -200 of rd22 gene; Also MYB at ca. -141 of rd22 gene; See also S000175 (MYBATRD22);
P. persica	Prupe.4G015200.1	ARFAT	1355	(-)	TGTCTC	S000270	AUX	ARF (auxin response factor) binding site found in the promoters of primary/early auxin response genes of Arabidopsis thaliana (A.t.); AuxRE; See S000337; Binding site of Arabidopsis ARF1 (Auxin response factor1); Sequence found in NDE element in Soybean (G.m.) SAUR (Small Auxin-Up RNA) 15A gene promoter; See S000359, S000360; Found in D1 or D4 element in Soybean (G.m.) GH3 promoter; This element …
P. persica	Prupe.4G015200.1	NTBBF1ARROLB	1425	(+)	ACTTTA	S000273	AUX	NtBBF1(Dof protein from tobacco) binding site in Agrobacterium rhizogenes (A.r.) rolB gene; Found in regulatory domain B (-341 to -306); Required for tissue-specific expression and auxin induction;
P. persica	Prupe.1G416700.1	LECPLEACS2	71	(-)	TAAAATAT	S000465	Ethylene	Core element in LeCp (tomato Cys protease) binding cis-element (from -715 to -675) in LeAcs2 gene;
P. persica	Prupe.1G416700.1	MYBGAHV	326	(+)	TAACAAA	S000181	Gibberellin	Central element of gibberellin (GA) response complex (GARC) in high-pI alpha-amylase gene in barley (H.v.); Similar to c-myb and v-myb consensus binding site; GAmyb binds specifically to the TAACAAA box in vitro; GAmyb is the sole GA-regulated transcriptional factor required for transcriptional activation of the high-pI alpha-amylase; GARC consist of the pyrimidine, TAACAAA and TATCCAC boxes; GAR…
P. persica	Prupe.1G416700.1	PYRIMIDINEBOXHVEPB1	340	(-)	TTTTTTCC	S000298	ABA	Pyrimidine box found in the barley (H.v.) EPB-1 (cysteine proteinase) gene promoter; Located between -120 to -113; Required for GA induction; See S000297, S000259;
P. persica	Prupe.1G416700.1	MYB1AT	390	(-)	WAACCA	S000408	ABA	MYB recognition site found in the promoters of the dehydration-responsive gene rd22 and many other genes in Arabidopsis; W=A/T;
P. persica	Prupe.1G416700.1	NTBBF1ARROLB	497	(+)	ACTTTA	S000273	AUX	NtBBF1(Dof protein from tobacco) binding site in Agrobacterium rhizogenes (A.r.) rolB gene; Found in regulatory domain B (-341 to -306); Required for tissue-specific expression and auxin induction;
P. persica	Prupe.1G416700.1	MYBGAHV	535	(-)	TAACAAA	S000181	Gibberellin	Central element of gibberellin (GA) response complex (GARC) in high-pI alpha-amylase gene in barley (H.v.); Similar to c-myb and v-myb consensus binding site; GAmyb binds specifically to the TAACAAA box in vitro; GAmyb is the sole GA-regulated transcriptional factor required for transcriptional activation of the high-pI alpha-amylase; GARC consist of the pyrimidine, TAACAAA and TATCCAC boxes; GAR…
P. persica	Prupe.1G416700.1	MYCATRD22	649	(+)	CACATG	S000174	ABA	Binding site for MYC (rd22BP1) in Arabidopsis (A.t.) dehydration-resposive gene, rd22; MYC binding site in rd22 gene of Arabidopsis thaliana; ABA-induction; Located at ca. -200 of rd22 gene; Also MYB at ca. -141 of rd22 gene; See also S000175 (MYBATRD22);
P. persica	Prupe.1G416700.1	MYB2CONSENSUSAT	713	(-)	YAACKG	S000409	ABA	MYB recognition site found in the promoters of the dehydration-responsive gene rd22 and many other genes in Arabidopsis; Y=C/T; K=G/T; See S000177 (MYB2), S000175 (MYBATRD22);
P. persica	Prupe.1G416700.1	MYBGAHV	768	(+)	TAACAAA	S000181	Gibberellin	Central element of gibberellin (GA) response complex (GARC) in high-pI alpha-amylase gene in barley (H.v.); Similar to c-myb and v-myb consensus binding site; GAmyb binds specifically to the TAACAAA box in vitro; GAmyb is the sole GA-regulated transcriptional factor required for transcriptional activation of the high-pI alpha-amylase; GARC consist of the pyrimidine, TAACAAA and TATCCAC boxes; GAR…
P. persica	Prupe.1G416700.1	CAREOSREP1	1016	(-)	CAACTC	S000421	Gibberellin	CAREs (CAACTC regulatory elements) found in the promoter region of a cystein proteinase (REP-1) gene in rice;
P. persica	Prupe.1G416700.1	MYB2CONSENSUSAT	1125	(+)	YAACKG	S000409	ABA	MYB recognition site found in the promoters of the dehydration-responsive gene rd22 and many other genes in Arabidopsis; Y=C/T; K=G/T; See S000177 (MYB2), S000175 (MYBATRD22);
P. persica	Prupe.1G416700.1	MYB1AT	1197	(+)	WAACCA	S000408	ABA	MYB recognition site found in the promoters of the dehydration-responsive gene rd22 and many other genes in Arabidopsis; W=A/T;
P. persica	Prupe.1G249600.1	CAREOSREP1	12	(+)	CAACTC	S000421	Gibberellin	CAREs (CAACTC regulatory elements) found in the promoter region of a cystein proteinase (REP-1) gene in rice;
P. persica	Prupe.1G249600.1	RYREPEATVFLEB4	225	(-)	CATGCATG	S000102	ABA	RY repeat motif; quantitative seed expression; Gene: Vicia faba LeB4; Soybean glycinin (Gy2); other dicot and monocot seed protein genes; Sph box found in rice (O.s.) Osem gene promoter; See S000010, S000299, S000300; Binding site of Arabidopsis B3-domain-containing transcription factor FUS3; TRAB1, bZIP transcription factor, interacts with VP1 and mediates abscisic acid-induced transcritption; F…
P. persica	Prupe.1G249600.1	RYREPEATVFLEB4	225	(+)	CATGCATG	S000102	ABA	RY repeat motif; quantitative seed expression; Gene: Vicia faba LeB4; Soybean glycinin (Gy2); other dicot and monocot seed protein genes; Sph box found in rice (O.s.) Osem gene promoter; See S000010, S000299, S000300; Binding site of Arabidopsis B3-domain-containing transcription factor FUS3; TRAB1, bZIP transcription factor, interacts with VP1 and mediates abscisic acid-induced transcritption; F…
P. persica	Prupe.1G249600.1	CATATGGMSAUR	290	(-)	CATATG	S000370	AUX	Sequence found in NDE element in soybean (G.m.) SAUR (Small Auxin-Up RNA) 15A gene promoter; Involved in auxin responsiveness; See S000359, S000360;
P. persica	Prupe.1G249600.1	CATATGGMSAUR	290	(+)	CATATG	S000370	AUX	Sequence found in NDE element in soybean (G.m.) SAUR (Small Auxin-Up RNA) 15A gene promoter; Involved in auxin responsiveness; See S000359, S000360;
P. persica	Prupe.1G249600.1	MYB2CONSENSUSAT	476	(+)	YAACKG	S000409	ABA	MYB recognition site found in the promoters of the dehydration-responsive gene rd22 and many other genes in Arabidopsis; Y=C/T; K=G/T; See S000177 (MYB2), S000175 (MYBATRD22);
P. persica	Prupe.1G249600.1	NTBBF1ARROLB	556	(+)	ACTTTA	S000273	AUX	NtBBF1(Dof protein from tobacco) binding site in Agrobacterium rhizogenes (A.r.) rolB gene; Found in regulatory domain B (-341 to -306); Required for tissue-specific expression and auxin induction;
P. persica	Prupe.1G249600.1	ASF1MOTIFCAMV	621	(-)	TGACG	S000024	AUX	ASF-1 binding site in CaMV 35S promoter; ASF-1 binds to two TGACG motifs; See S000023 (AS1); Found in HBP-1 binding site of wheat histone H3 gene; TGACG motifs are found in many promoters and are involved in transcriptional activation of several genes by auxin and/or salicylic acid; May be relevant to light regulation; Binding site of tobacco TGA1a; TGA1a and b show homology to CREB; TGA6 is a ne…
P. persica	Prupe.1G249600.1	LECPLEACS2	745	(-)	TAAAATAT	S000465	Ethylene	Core element in LeCp (tomato Cys protease) binding cis-element (from -715 to -675) in LeAcs2 gene;
P. persica	Prupe.1G249600.1	PYRIMIDINEBOXHVEPB1	812	(+)	TTTTTTCC	S000298	ABA	Pyrimidine box found in the barley (H.v.) EPB-1 (cysteine proteinase) gene promoter; Located between -120 to -113; Required for GA induction; See S000297, S000259;
P. persica	Prupe.1G249600.1	LECPLEACS2	1161	(-)	TAAAATAT	S000465	Ethylene	Core element in LeCp (tomato Cys protease) binding cis-element (from -715 to -675) in LeAcs2 gene;
P. persica	Prupe.1G249600.1	MYB2CONSENSUSAT	1283	(-)	YAACKG	S000409	ABA	MYB recognition site found in the promoters of the dehydration-responsive gene rd22 and many other genes in Arabidopsis; Y=C/T; K=G/T; See S000177 (MYB2), S000175 (MYBATRD22);
P. persica	Prupe.1G249600.1	MYB2CONSENSUSAT	1323	(-)	YAACKG	S000409	ABA	MYB recognition site found in the promoters of the dehydration-responsive gene rd22 and many other genes in Arabidopsis; Y=C/T; K=G/T; See S000177 (MYB2), S000175 (MYBATRD22);
P. persica	Prupe.1G249600.1	MYB1AT	1338	(-)	WAACCA	S000408	ABA	MYB recognition site found in the promoters of the dehydration-responsive gene rd22 and many other genes in Arabidopsis; W=A/T;
P. persica	Prupe.1G249600.1	ERELEE4	1491	(-)	AWTTCAAA	S000037	Ethylene	ERE (ethylene responsive element) of tomato (L.e.) E4 and carnation GST1 genes; GST1 is related to senescence; Found in the 5'-LTR region of TLC1.1 retrotransposon family in Lycopersicon chilense (Tapia et al.); ERE motifs mediate ethylene-induced activation of the U3 promoter region;
P. persica	Prupe.5G171100.1	MYCATRD22	95	(-)	CACATG	S000174	ABA	Binding site for MYC (rd22BP1) in Arabidopsis (A.t.) dehydration-resposive gene, rd22; MYC binding site in rd22 gene of Arabidopsis thaliana; ABA-induction; Located at ca. -200 of rd22 gene; Also MYB at ca. -141 of rd22 gene; See also S000175 (MYBATRD22);
P. persica	Prupe.5G171100.1	TATCCAOSAMY	123	(-)	TATCCA	S000403	Gibberellin	TATCCA element found in alpha-amylase promoters of rice (O.s.) at positions ca.90 to 150bp upstream of the transcription start sites; Binding sites of OsMYBS1, OsMYBS2 and OsMYBS3 which mediate sugar and hormone regulation of alpha-amylase gene expression; See also S000021 (AMYBOX2); S000256 (TATCCAY motif);
P. persica	Prupe.5G171100.1	CAREOSREP1	233	(-)	CAACTC	S000421	Gibberellin	CAREs (CAACTC regulatory elements) found in the promoter region of a cystein proteinase (REP-1) gene in rice;
P. persica	Prupe.5G171100.1	LECPLEACS2	242	(-)	TAAAATAT	S000465	Ethylene	Core element in LeCp (tomato Cys protease) binding cis-element (from -715 to -675) in LeAcs2 gene;
P. persica	Prupe.5G171100.1	MYBGAHV	287	(+)	TAACAAA	S000181	Gibberellin	Central element of gibberellin (GA) response complex (GARC) in high-pI alpha-amylase gene in barley (H.v.); Similar to c-myb and v-myb consensus binding site; GAmyb binds specifically to the TAACAAA box in vitro; GAmyb is the sole GA-regulated transcriptional factor required for transcriptional activation of the high-pI alpha-amylase; GARC consist of the pyrimidine, TAACAAA and TATCCAC boxes; GAR…
P. persica	Prupe.5G171100.1	ERELEE4	312	(-)	AWTTCAAA	S000037	Ethylene	ERE (ethylene responsive element) of tomato (L.e.) E4 and carnation GST1 genes; GST1 is related to senescence; Found in the 5'-LTR region of TLC1.1 retrotransposon family in Lycopersicon chilense (Tapia et al.); ERE motifs mediate ethylene-induced activation of the U3 promoter region;
P. persica	Prupe.5G171100.1	MYB2CONSENSUSAT	750	(+)	YAACKG	S000409	ABA	MYB recognition site found in the promoters of the dehydration-responsive gene rd22 and many other genes in Arabidopsis; Y=C/T; K=G/T; See S000177 (MYB2), S000175 (MYBATRD22);
P. persica	Prupe.5G171100.1	NTBBF1ARROLB	948	(-)	ACTTTA	S000273	AUX	NtBBF1(Dof protein from tobacco) binding site in Agrobacterium rhizogenes (A.r.) rolB gene; Found in regulatory domain B (-341 to -306); Required for tissue-specific expression and auxin induction;
P. persica	Prupe.5G171100.1	MYBGAHV	1050	(+)	TAACAAA	S000181	Gibberellin	Central element of gibberellin (GA) response complex (GARC) in high-pI alpha-amylase gene in barley (H.v.); Similar to c-myb and v-myb consensus binding site; GAmyb binds specifically to the TAACAAA box in vitro; GAmyb is the sole GA-regulated transcriptional factor required for transcriptional activation of the high-pI alpha-amylase; GARC consist of the pyrimidine, TAACAAA and TATCCAC boxes; GAR…
P. persica	Prupe.5G171100.1	MYB2CONSENSUSAT	1083	(-)	YAACKG	S000409	ABA	MYB recognition site found in the promoters of the dehydration-responsive gene rd22 and many other genes in Arabidopsis; Y=C/T; K=G/T; See S000177 (MYB2), S000175 (MYBATRD22);
P. persica	Prupe.5G171100.1	ERELEE4	1162	(-)	AWTTCAAA	S000037	Ethylene	ERE (ethylene responsive element) of tomato (L.e.) E4 and carnation GST1 genes; GST1 is related to senescence; Found in the 5'-LTR region of TLC1.1 retrotransposon family in Lycopersicon chilense (Tapia et al.); ERE motifs mediate ethylene-induced activation of the U3 promoter region;
P. persica	Prupe.5G171100.1	NTBBF1ARROLB	1185	(+)	ACTTTA	S000273	AUX	NtBBF1(Dof protein from tobacco) binding site in Agrobacterium rhizogenes (A.r.) rolB gene; Found in regulatory domain B (-341 to -306); Required for tissue-specific expression and auxin induction;
P. persica	Prupe.6G312900.1	GARE2OSREP1	37	(+)	TAACGTA	S000420	Gibberellin	Gibberellin-responsive element (GARE) found in the promoter region of a cystein proteinase (REP-1) gene in rice; See S000020;
P. persica	Prupe.6G312900.1	NTBBF1ARROLB	59	(-)	ACTTTA	S000273	AUX	NtBBF1(Dof protein from tobacco) binding site in Agrobacterium rhizogenes (A.r.) rolB gene; Found in regulatory domain B (-341 to -306); Required for tissue-specific expression and auxin induction;
P. persica	Prupe.6G312900.1	MYB2CONSENSUSAT	112	(-)	YAACKG	S000409	ABA	MYB recognition site found in the promoters of the dehydration-responsive gene rd22 and many other genes in Arabidopsis; Y=C/T; K=G/T; See S000177 (MYB2), S000175 (MYBATRD22);
P. persica	Prupe.6G312900.1	MYBGAHV	181	(+)	TAACAAA	S000181	Gibberellin	Central element of gibberellin (GA) response complex (GARC) in high-pI alpha-amylase gene in barley (H.v.); Similar to c-myb and v-myb consensus binding site; GAmyb binds specifically to the TAACAAA box in vitro; GAmyb is the sole GA-regulated transcriptional factor required for transcriptional activation of the high-pI alpha-amylase; GARC consist of the pyrimidine, TAACAAA and TATCCAC boxes; GAR…
P. persica	Prupe.6G312900.1	MYB1AT	461	(+)	WAACCA	S000408	ABA	MYB recognition site found in the promoters of the dehydration-responsive gene rd22 and many other genes in Arabidopsis; W=A/T;
P. persica	Prupe.6G312900.1	MYB1AT	739	(-)	WAACCA	S000408	ABA	MYB recognition site found in the promoters of the dehydration-responsive gene rd22 and many other genes in Arabidopsis; W=A/T;
P. persica	Prupe.6G312900.1	MYCATRD22	762	(-)	CACATG	S000174	ABA	Binding site for MYC (rd22BP1) in Arabidopsis (A.t.) dehydration-resposive gene, rd22; MYC binding site in rd22 gene of Arabidopsis thaliana; ABA-induction; Located at ca. -200 of rd22 gene; Also MYB at ca. -141 of rd22 gene; See also S000175 (MYBATRD22);
P. persica	Prupe.6G312900.1	MYB1AT	918	(+)	WAACCA	S000408	ABA	MYB recognition site found in the promoters of the dehydration-responsive gene rd22 and many other genes in Arabidopsis; W=A/T;
P. persica	Prupe.6G312900.1	ASF1MOTIFCAMV	997	(-)	TGACG	S000024	AUX	ASF-1 binding site in CaMV 35S promoter; ASF-1 binds to two TGACG motifs; See S000023 (AS1); Found in HBP-1 binding site of wheat histone H3 gene; TGACG motifs are found in many promoters and are involved in transcriptional activation of several genes by auxin and/or salicylic acid; May be relevant to light regulation; Binding site of tobacco TGA1a; TGA1a and b show homology to CREB; TGA6 is a ne…
P. persica	Prupe.6G312900.1	ASF1MOTIFCAMV	1044	(+)	TGACG	S000024	AUX	ASF-1 binding site in CaMV 35S promoter; ASF-1 binds to two TGACG motifs; See S000023 (AS1); Found in HBP-1 binding site of wheat histone H3 gene; TGACG motifs are found in many promoters and are involved in transcriptional activation of several genes by auxin and/or salicylic acid; May be relevant to light regulation; Binding site of tobacco TGA1a; TGA1a and b show homology to CREB; TGA6 is a ne…
P. persica	Prupe.6G312900.1	TATCCAOSAMY	1141	(+)	TATCCA	S000403	Gibberellin	TATCCA element found in alpha-amylase promoters of rice (O.s.) at positions ca.90 to 150bp upstream of the transcription start sites; Binding sites of OsMYBS1, OsMYBS2 and OsMYBS3 which mediate sugar and hormone regulation of alpha-amylase gene expression; See also S000021 (AMYBOX2); S000256 (TATCCAY motif);
P. persica	Prupe.6G312900.1	NTBBF1ARROLB	1263	(-)	ACTTTA	S000273	AUX	NtBBF1(Dof protein from tobacco) binding site in Agrobacterium rhizogenes (A.r.) rolB gene; Found in regulatory domain B (-341 to -306); Required for tissue-specific expression and auxin induction;
P. persica	Prupe.6G312900.1	MYCATRD22	1281	(-)	CACATG	S000174	ABA	Binding site for MYC (rd22BP1) in Arabidopsis (A.t.) dehydration-resposive gene, rd22; MYC binding site in rd22 gene of Arabidopsis thaliana; ABA-induction; Located at ca. -200 of rd22 gene; Also MYB at ca. -141 of rd22 gene; See also S000175 (MYBATRD22);
P. persica	Prupe.6G312900.1	ARFAT	1370	(+)	TGTCTC	S000270	AUX	ARF (auxin response factor) binding site found in the promoters of primary/early auxin response genes of Arabidopsis thaliana (A.t.); AuxRE; See S000337; Binding site of Arabidopsis ARF1 (Auxin response factor1); Sequence found in NDE element in Soybean (G.m.) SAUR (Small Auxin-Up RNA) 15A gene promoter; See S000359, S000360; Found in D1 or D4 element in Soybean (G.m.) GH3 promoter; This element …
P. persica	Prupe.6G312900.1	ARFAT	1378	(+)	TGTCTC	S000270	AUX	ARF (auxin response factor) binding site found in the promoters of primary/early auxin response genes of Arabidopsis thaliana (A.t.); AuxRE; See S000337; Binding site of Arabidopsis ARF1 (Auxin response factor1); Sequence found in NDE element in Soybean (G.m.) SAUR (Small Auxin-Up RNA) 15A gene promoter; See S000359, S000360; Found in D1 or D4 element in Soybean (G.m.) GH3 promoter; This element …
P. persica	Prupe.1G486200.1	ERELEE4	178	(+)	AWTTCAAA	S000037	Ethylene	ERE (ethylene responsive element) of tomato (L.e.) E4 and carnation GST1 genes; GST1 is related to senescence; Found in the 5'-LTR region of TLC1.1 retrotransposon family in Lycopersicon chilense (Tapia et al.); ERE motifs mediate ethylene-induced activation of the U3 promoter region;
P. persica	Prupe.1G486200.1	NTBBF1ARROLB	233	(+)	ACTTTA	S000273	AUX	NtBBF1(Dof protein from tobacco) binding site in Agrobacterium rhizogenes (A.r.) rolB gene; Found in regulatory domain B (-341 to -306); Required for tissue-specific expression and auxin induction;
P. persica	Prupe.1G486200.1	PYRIMIDINEBOXHVEPB1	361	(+)	TTTTTTCC	S000298	ABA	Pyrimidine box found in the barley (H.v.) EPB-1 (cysteine proteinase) gene promoter; Located between -120 to -113; Required for GA induction; See S000297, S000259;
P. persica	Prupe.1G486200.1	NTBBF1ARROLB	410	(-)	ACTTTA	S000273	AUX	NtBBF1(Dof protein from tobacco) binding site in Agrobacterium rhizogenes (A.r.) rolB gene; Found in regulatory domain B (-341 to -306); Required for tissue-specific expression and auxin induction;
P. persica	Prupe.1G486200.1	CATATGGMSAUR	479	(-)	CATATG	S000370	AUX	Sequence found in NDE element in soybean (G.m.) SAUR (Small Auxin-Up RNA) 15A gene promoter; Involved in auxin responsiveness; See S000359, S000360;
P. persica	Prupe.1G486200.1	CATATGGMSAUR	479	(+)	CATATG	S000370	AUX	Sequence found in NDE element in soybean (G.m.) SAUR (Small Auxin-Up RNA) 15A gene promoter; Involved in auxin responsiveness; See S000359, S000360;
P. persica	Prupe.1G486200.1	LECPLEACS2	503	(+)	TAAAATAT	S000465	Ethylene	Core element in LeCp (tomato Cys protease) binding cis-element (from -715 to -675) in LeAcs2 gene;
P. persica	Prupe.1G486200.1	LECPLEACS2	509	(-)	TAAAATAT	S000465	Ethylene	Core element in LeCp (tomato Cys protease) binding cis-element (from -715 to -675) in LeAcs2 gene;
P. persica	Prupe.1G486200.1	MYB2CONSENSUSAT	549	(+)	YAACKG	S000409	ABA	MYB recognition site found in the promoters of the dehydration-responsive gene rd22 and many other genes in Arabidopsis; Y=C/T; K=G/T; See S000177 (MYB2), S000175 (MYBATRD22);
P. persica	Prupe.1G486200.1	NTBBF1ARROLB	624	(-)	ACTTTA	S000273	AUX	NtBBF1(Dof protein from tobacco) binding site in Agrobacterium rhizogenes (A.r.) rolB gene; Found in regulatory domain B (-341 to -306); Required for tissue-specific expression and auxin induction;
P. persica	Prupe.1G486200.1	MYB2CONSENSUSAT	647	(+)	YAACKG	S000409	ABA	MYB recognition site found in the promoters of the dehydration-responsive gene rd22 and many other genes in Arabidopsis; Y=C/T; K=G/T; See S000177 (MYB2), S000175 (MYBATRD22);
P. persica	Prupe.1G486200.1	MYB2CONSENSUSAT	663	(-)	YAACKG	S000409	ABA	MYB recognition site found in the promoters of the dehydration-responsive gene rd22 and many other genes in Arabidopsis; Y=C/T; K=G/T; See S000177 (MYB2), S000175 (MYBATRD22);
P. persica	Prupe.1G486200.1	PYRIMIDINEBOXHVEPB1	720	(-)	TTTTTTCC	S000298	ABA	Pyrimidine box found in the barley (H.v.) EPB-1 (cysteine proteinase) gene promoter; Located between -120 to -113; Required for GA induction; See S000297, S000259;
P. persica	Prupe.1G486200.1	CAREOSREP1	905	(+)	CAACTC	S000421	Gibberellin	CAREs (CAACTC regulatory elements) found in the promoter region of a cystein proteinase (REP-1) gene in rice;
P. persica	Prupe.1G486200.1	LECPLEACS2	938	(+)	TAAAATAT	S000465	Ethylene	Core element in LeCp (tomato Cys protease) binding cis-element (from -715 to -675) in LeAcs2 gene;
P. persica	Prupe.1G486200.1	MYB1AT	1071	(+)	WAACCA	S000408	ABA	MYB recognition site found in the promoters of the dehydration-responsive gene rd22 and many other genes in Arabidopsis; W=A/T;
P. persica	Prupe.1G486200.1	ARFAT	1331	(+)	TGTCTC	S000270	AUX	ARF (auxin response factor) binding site found in the promoters of primary/early auxin response genes of Arabidopsis thaliana (A.t.); AuxRE; See S000337; Binding site of Arabidopsis ARF1 (Auxin response factor1); Sequence found in NDE element in Soybean (G.m.) SAUR (Small Auxin-Up RNA) 15A gene promoter; See S000359, S000360; Found in D1 or D4 element in Soybean (G.m.) GH3 promoter; This element …
P. persica	Prupe.1G486200.1	TATCCAOSAMY	1381	(+)	TATCCA	S000403	Gibberellin	TATCCA element found in alpha-amylase promoters of rice (O.s.) at positions ca.90 to 150bp upstream of the transcription start sites; Binding sites of OsMYBS1, OsMYBS2 and OsMYBS3 which mediate sugar and hormone regulation of alpha-amylase gene expression; See also S000021 (AMYBOX2); S000256 (TATCCAY motif);
P. persica	Prupe.1G486200.1	ARFAT	1456	(+)	TGTCTC	S000270	AUX	ARF (auxin response factor) binding site found in the promoters of primary/early auxin response genes of Arabidopsis thaliana (A.t.); AuxRE; See S000337; Binding site of Arabidopsis ARF1 (Auxin response factor1); Sequence found in NDE element in Soybean (G.m.) SAUR (Small Auxin-Up RNA) 15A gene promoter; See S000359, S000360; Found in D1 or D4 element in Soybean (G.m.) GH3 promoter; This element …
P. persica	Prupe.1G486200.1	ARFAT	1462	(+)	TGTCTC	S000270	AUX	ARF (auxin response factor) binding site found in the promoters of primary/early auxin response genes of Arabidopsis thaliana (A.t.); AuxRE; See S000337; Binding site of Arabidopsis ARF1 (Auxin response factor1); Sequence found in NDE element in Soybean (G.m.) SAUR (Small Auxin-Up RNA) 15A gene promoter; See S000359, S000360; Found in D1 or D4 element in Soybean (G.m.) GH3 promoter; This element …
P. persica	Prupe.1G486200.1	NTBBF1ARROLB	1475	(+)	ACTTTA	S000273	AUX	NtBBF1(Dof protein from tobacco) binding site in Agrobacterium rhizogenes (A.r.) rolB gene; Found in regulatory domain B (-341 to -306); Required for tissue-specific expression and auxin induction;
P. persica	Prupe.7G254700.1	MYB1AT	105	(-)	WAACCA	S000408	ABA	MYB recognition site found in the promoters of the dehydration-responsive gene rd22 and many other genes in Arabidopsis; W=A/T;
P. persica	Prupe.7G254700.1	TATCCACHVAL21	166	(-)	TATCCAC	S000416	Gibberellin	TATCCAC box is a part of the conserved cis-acting response complex (GARC) that most often contain three sequence motifs, the TAACAAA box (see S000181), or GA-responsive element (GARE); the pyrimidine box, CCTTTT (see S000259); and the TATCCAC box, which are necessary for a full GA response;
P. persica	Prupe.7G254700.1	TATCCAOSAMY	167	(-)	TATCCA	S000403	Gibberellin	TATCCA element found in alpha-amylase promoters of rice (O.s.) at positions ca.90 to 150bp upstream of the transcription start sites; Binding sites of OsMYBS1, OsMYBS2 and OsMYBS3 which mediate sugar and hormone regulation of alpha-amylase gene expression; See also S000021 (AMYBOX2); S000256 (TATCCAY motif);
P. persica	Prupe.7G254700.1	TATCCAOSAMY	186	(-)	TATCCA	S000403	Gibberellin	TATCCA element found in alpha-amylase promoters of rice (O.s.) at positions ca.90 to 150bp upstream of the transcription start sites; Binding sites of OsMYBS1, OsMYBS2 and OsMYBS3 which mediate sugar and hormone regulation of alpha-amylase gene expression; See also S000021 (AMYBOX2); S000256 (TATCCAY motif);
P. persica	Prupe.7G254700.1	MYB1AT	265	(-)	WAACCA	S000408	ABA	MYB recognition site found in the promoters of the dehydration-responsive gene rd22 and many other genes in Arabidopsis; W=A/T;
P. persica	Prupe.7G254700.1	ERELEE4	268	(-)	AWTTCAAA	S000037	Ethylene	ERE (ethylene responsive element) of tomato (L.e.) E4 and carnation GST1 genes; GST1 is related to senescence; Found in the 5'-LTR region of TLC1.1 retrotransposon family in Lycopersicon chilense (Tapia et al.); ERE motifs mediate ethylene-induced activation of the U3 promoter region;
P. persica	Prupe.7G254700.1	MYCATRD22	285	(-)	CACATG	S000174	ABA	Binding site for MYC (rd22BP1) in Arabidopsis (A.t.) dehydration-resposive gene, rd22; MYC binding site in rd22 gene of Arabidopsis thaliana; ABA-induction; Located at ca. -200 of rd22 gene; Also MYB at ca. -141 of rd22 gene; See also S000175 (MYBATRD22);
P. persica	Prupe.7G254700.1	MYBGAHV	565	(-)	TAACAAA	S000181	Gibberellin	Central element of gibberellin (GA) response complex (GARC) in high-pI alpha-amylase gene in barley (H.v.); Similar to c-myb and v-myb consensus binding site; GAmyb binds specifically to the TAACAAA box in vitro; GAmyb is the sole GA-regulated transcriptional factor required for transcriptional activation of the high-pI alpha-amylase; GARC consist of the pyrimidine, TAACAAA and TATCCAC boxes; GAR…
P. persica	Prupe.7G254700.1	LECPLEACS2	579	(-)	TAAAATAT	S000465	Ethylene	Core element in LeCp (tomato Cys protease) binding cis-element (from -715 to -675) in LeAcs2 gene;
P. persica	Prupe.7G254700.1	ARFAT	836	(+)	TGTCTC	S000270	AUX	ARF (auxin response factor) binding site found in the promoters of primary/early auxin response genes of Arabidopsis thaliana (A.t.); AuxRE; See S000337; Binding site of Arabidopsis ARF1 (Auxin response factor1); Sequence found in NDE element in Soybean (G.m.) SAUR (Small Auxin-Up RNA) 15A gene promoter; See S000359, S000360; Found in D1 or D4 element in Soybean (G.m.) GH3 promoter; This element …
P. persica	Prupe.7G254700.1	ASF1MOTIFCAMV	937	(-)	TGACG	S000024	AUX	ASF-1 binding site in CaMV 35S promoter; ASF-1 binds to two TGACG motifs; See S000023 (AS1); Found in HBP-1 binding site of wheat histone H3 gene; TGACG motifs are found in many promoters and are involved in transcriptional activation of several genes by auxin and/or salicylic acid; May be relevant to light regulation; Binding site of tobacco TGA1a; TGA1a and b show homology to CREB; TGA6 is a ne…
P. persica	Prupe.7G254700.1	MYB2CONSENSUSAT	1010	(+)	YAACKG	S000409	ABA	MYB recognition site found in the promoters of the dehydration-responsive gene rd22 and many other genes in Arabidopsis; Y=C/T; K=G/T; See S000177 (MYB2), S000175 (MYBATRD22);
P. persica	Prupe.7G254700.1	MYB2CONSENSUSAT	1052	(-)	YAACKG	S000409	ABA	MYB recognition site found in the promoters of the dehydration-responsive gene rd22 and many other genes in Arabidopsis; Y=C/T; K=G/T; See S000177 (MYB2), S000175 (MYBATRD22);
P. persica	Prupe.7G254700.1	CAREOSREP1	1170	(+)	CAACTC	S000421	Gibberellin	CAREs (CAACTC regulatory elements) found in the promoter region of a cystein proteinase (REP-1) gene in rice;
P. persica	Prupe.7G254700.1	MYCATRD22	1189	(+)	CACATG	S000174	ABA	Binding site for MYC (rd22BP1) in Arabidopsis (A.t.) dehydration-resposive gene, rd22; MYC binding site in rd22 gene of Arabidopsis thaliana; ABA-induction; Located at ca. -200 of rd22 gene; Also MYB at ca. -141 of rd22 gene; See also S000175 (MYBATRD22);
P. persica	Prupe.7G254700.1	ASF1MOTIFCAMV	1209	(-)	TGACG	S000024	AUX	ASF-1 binding site in CaMV 35S promoter; ASF-1 binds to two TGACG motifs; See S000023 (AS1); Found in HBP-1 binding site of wheat histone H3 gene; TGACG motifs are found in many promoters and are involved in transcriptional activation of several genes by auxin and/or salicylic acid; May be relevant to light regulation; Binding site of tobacco TGA1a; TGA1a and b show homology to CREB; TGA6 is a ne…
P. persica	Prupe.7G254700.1	ASF1MOTIFCAMV	1235	(-)	TGACG	S000024	AUX	ASF-1 binding site in CaMV 35S promoter; ASF-1 binds to two TGACG motifs; See S000023 (AS1); Found in HBP-1 binding site of wheat histone H3 gene; TGACG motifs are found in many promoters and are involved in transcriptional activation of several genes by auxin and/or salicylic acid; May be relevant to light regulation; Binding site of tobacco TGA1a; TGA1a and b show homology to CREB; TGA6 is a ne…
P. persica	Prupe.7G254700.1	PYRIMIDINEBOXHVEPB1	1374	(+)	TTTTTTCC	S000298	ABA	Pyrimidine box found in the barley (H.v.) EPB-1 (cysteine proteinase) gene promoter; Located between -120 to -113; Required for GA induction; See S000297, S000259;
P. persica	Prupe.7G254700.1	PYRIMIDINEBOXHVEPB1	1417	(+)	TTTTTTCC	S000298	ABA	Pyrimidine box found in the barley (H.v.) EPB-1 (cysteine proteinase) gene promoter; Located between -120 to -113; Required for GA induction; See S000297, S000259;
P. persica	Prupe.5G088100.1	MYBGAHV	126	(+)	TAACAAA	S000181	Gibberellin	Central element of gibberellin (GA) response complex (GARC) in high-pI alpha-amylase gene in barley (H.v.); Similar to c-myb and v-myb consensus binding site; GAmyb binds specifically to the TAACAAA box in vitro; GAmyb is the sole GA-regulated transcriptional factor required for transcriptional activation of the high-pI alpha-amylase; GARC consist of the pyrimidine, TAACAAA and TATCCAC boxes; GAR…
P. persica	Prupe.5G088100.1	ASF1MOTIFCAMV	228	(+)	TGACG	S000024	AUX	ASF-1 binding site in CaMV 35S promoter; ASF-1 binds to two TGACG motifs; See S000023 (AS1); Found in HBP-1 binding site of wheat histone H3 gene; TGACG motifs are found in many promoters and are involved in transcriptional activation of several genes by auxin and/or salicylic acid; May be relevant to light regulation; Binding site of tobacco TGA1a; TGA1a and b show homology to CREB; TGA6 is a ne…
P. persica	Prupe.5G088100.1	MYB2CONSENSUSAT	262	(-)	YAACKG	S000409	ABA	MYB recognition site found in the promoters of the dehydration-responsive gene rd22 and many other genes in Arabidopsis; Y=C/T; K=G/T; See S000177 (MYB2), S000175 (MYBATRD22);
P. persica	Prupe.5G088100.1	LECPLEACS2	298	(-)	TAAAATAT	S000465	Ethylene	Core element in LeCp (tomato Cys protease) binding cis-element (from -715 to -675) in LeAcs2 gene;
P. persica	Prupe.5G088100.1	ASF1MOTIFCAMV	335	(-)	TGACG	S000024	AUX	ASF-1 binding site in CaMV 35S promoter; ASF-1 binds to two TGACG motifs; See S000023 (AS1); Found in HBP-1 binding site of wheat histone H3 gene; TGACG motifs are found in many promoters and are involved in transcriptional activation of several genes by auxin and/or salicylic acid; May be relevant to light regulation; Binding site of tobacco TGA1a; TGA1a and b show homology to CREB; TGA6 is a ne…
P. persica	Prupe.5G088100.1	MYB2CONSENSUSAT	363	(-)	YAACKG	S000409	ABA	MYB recognition site found in the promoters of the dehydration-responsive gene rd22 and many other genes in Arabidopsis; Y=C/T; K=G/T; See S000177 (MYB2), S000175 (MYBATRD22);
P. persica	Prupe.5G088100.1	TATCCAOSAMY	420	(-)	TATCCA	S000403	Gibberellin	TATCCA element found in alpha-amylase promoters of rice (O.s.) at positions ca.90 to 150bp upstream of the transcription start sites; Binding sites of OsMYBS1, OsMYBS2 and OsMYBS3 which mediate sugar and hormone regulation of alpha-amylase gene expression; See also S000021 (AMYBOX2); S000256 (TATCCAY motif);
P. persica	Prupe.5G088100.1	TATCCAOSAMY	477	(+)	TATCCA	S000403	Gibberellin	TATCCA element found in alpha-amylase promoters of rice (O.s.) at positions ca.90 to 150bp upstream of the transcription start sites; Binding sites of OsMYBS1, OsMYBS2 and OsMYBS3 which mediate sugar and hormone regulation of alpha-amylase gene expression; See also S000021 (AMYBOX2); S000256 (TATCCAY motif);
P. persica	Prupe.5G088100.1	TATCCACHVAL21	477	(+)	TATCCAC	S000416	Gibberellin	TATCCAC box is a part of the conserved cis-acting response complex (GARC) that most often contain three sequence motifs, the TAACAAA box (see S000181), or GA-responsive element (GARE); the pyrimidine box, CCTTTT (see S000259); and the TATCCAC box, which are necessary for a full GA response;
P. persica	Prupe.5G088100.1	NTBBF1ARROLB	504	(-)	ACTTTA	S000273	AUX	NtBBF1(Dof protein from tobacco) binding site in Agrobacterium rhizogenes (A.r.) rolB gene; Found in regulatory domain B (-341 to -306); Required for tissue-specific expression and auxin induction;
P. persica	Prupe.5G088100.1	NTBBF1ARROLB	522	(+)	ACTTTA	S000273	AUX	NtBBF1(Dof protein from tobacco) binding site in Agrobacterium rhizogenes (A.r.) rolB gene; Found in regulatory domain B (-341 to -306); Required for tissue-specific expression and auxin induction;
P. persica	Prupe.5G088100.1	PYRIMIDINEBOXHVEPB1	698	(-)	TTTTTTCC	S000298	ABA	Pyrimidine box found in the barley (H.v.) EPB-1 (cysteine proteinase) gene promoter; Located between -120 to -113; Required for GA induction; See S000297, S000259;
P. persica	Prupe.5G088100.1	MYB1AT	1085	(+)	WAACCA	S000408	ABA	MYB recognition site found in the promoters of the dehydration-responsive gene rd22 and many other genes in Arabidopsis; W=A/T;
P. persica	Prupe.5G088100.1	ARFAT	1185	(+)	TGTCTC	S000270	AUX	ARF (auxin response factor) binding site found in the promoters of primary/early auxin response genes of Arabidopsis thaliana (A.t.); AuxRE; See S000337; Binding site of Arabidopsis ARF1 (Auxin response factor1); Sequence found in NDE element in Soybean (G.m.) SAUR (Small Auxin-Up RNA) 15A gene promoter; See S000359, S000360; Found in D1 or D4 element in Soybean (G.m.) GH3 promoter; This element …
P. persica	Prupe.5G088100.1	ERELEE4	1427	(-)	AWTTCAAA	S000037	Ethylene	ERE (ethylene responsive element) of tomato (L.e.) E4 and carnation GST1 genes; GST1 is related to senescence; Found in the 5'-LTR region of TLC1.1 retrotransposon family in Lycopersicon chilense (Tapia et al.); ERE motifs mediate ethylene-induced activation of the U3 promoter region;
P. persica	Prupe.5G088100.1	MYB1AT	1476	(-)	WAACCA	S000408	ABA	MYB recognition site found in the promoters of the dehydration-responsive gene rd22 and many other genes in Arabidopsis; W=A/T;
P. persica	Prupe.5G236700.1	MYB1AT	197	(-)	WAACCA	S000408	ABA	MYB recognition site found in the promoters of the dehydration-responsive gene rd22 and many other genes in Arabidopsis; W=A/T;
P. persica	Prupe.5G236700.1	MYB1AT	278	(+)	WAACCA	S000408	ABA	MYB recognition site found in the promoters of the dehydration-responsive gene rd22 and many other genes in Arabidopsis; W=A/T;
P. persica	Prupe.5G236700.1	TATCCAOSAMY	340	(+)	TATCCA	S000403	Gibberellin	TATCCA element found in alpha-amylase promoters of rice (O.s.) at positions ca.90 to 150bp upstream of the transcription start sites; Binding sites of OsMYBS1, OsMYBS2 and OsMYBS3 which mediate sugar and hormone regulation of alpha-amylase gene expression; See also S000021 (AMYBOX2); S000256 (TATCCAY motif);
P. persica	Prupe.5G236700.1	MYB2CONSENSUSAT	359	(-)	YAACKG	S000409	ABA	MYB recognition site found in the promoters of the dehydration-responsive gene rd22 and many other genes in Arabidopsis; Y=C/T; K=G/T; See S000177 (MYB2), S000175 (MYBATRD22);
P. persica	Prupe.5G236700.1	MYBGAHV	379	(-)	TAACAAA	S000181	Gibberellin	Central element of gibberellin (GA) response complex (GARC) in high-pI alpha-amylase gene in barley (H.v.); Similar to c-myb and v-myb consensus binding site; GAmyb binds specifically to the TAACAAA box in vitro; GAmyb is the sole GA-regulated transcriptional factor required for transcriptional activation of the high-pI alpha-amylase; GARC consist of the pyrimidine, TAACAAA and TATCCAC boxes; GAR…
P. persica	Prupe.5G236700.1	MYB2CONSENSUSAT	457	(-)	YAACKG	S000409	ABA	MYB recognition site found in the promoters of the dehydration-responsive gene rd22 and many other genes in Arabidopsis; Y=C/T; K=G/T; See S000177 (MYB2), S000175 (MYBATRD22);
P. persica	Prupe.5G236700.1	ASF1MOTIFCAMV	472	(-)	TGACG	S000024	AUX	ASF-1 binding site in CaMV 35S promoter; ASF-1 binds to two TGACG motifs; See S000023 (AS1); Found in HBP-1 binding site of wheat histone H3 gene; TGACG motifs are found in many promoters and are involved in transcriptional activation of several genes by auxin and/or salicylic acid; May be relevant to light regulation; Binding site of tobacco TGA1a; TGA1a and b show homology to CREB; TGA6 is a ne…
P. persica	Prupe.5G236700.1	MYB1AT	562	(+)	WAACCA	S000408	ABA	MYB recognition site found in the promoters of the dehydration-responsive gene rd22 and many other genes in Arabidopsis; W=A/T;
P. persica	Prupe.5G236700.1	MYB1AT	584	(+)	WAACCA	S000408	ABA	MYB recognition site found in the promoters of the dehydration-responsive gene rd22 and many other genes in Arabidopsis; W=A/T;
P. persica	Prupe.5G236700.1	NTBBF1ARROLB	624	(+)	ACTTTA	S000273	AUX	NtBBF1(Dof protein from tobacco) binding site in Agrobacterium rhizogenes (A.r.) rolB gene; Found in regulatory domain B (-341 to -306); Required for tissue-specific expression and auxin induction;
P. persica	Prupe.5G236700.1	ERELEE4	1104	(+)	AWTTCAAA	S000037	Ethylene	ERE (ethylene responsive element) of tomato (L.e.) E4 and carnation GST1 genes; GST1 is related to senescence; Found in the 5'-LTR region of TLC1.1 retrotransposon family in Lycopersicon chilense (Tapia et al.); ERE motifs mediate ethylene-induced activation of the U3 promoter region;
P. persica	Prupe.5G236700.1	RYREPEATVFLEB4	1209	(-)	CATGCATG	S000102	ABA	RY repeat motif; quantitative seed expression; Gene: Vicia faba LeB4; Soybean glycinin (Gy2); other dicot and monocot seed protein genes; Sph box found in rice (O.s.) Osem gene promoter; See S000010, S000299, S000300; Binding site of Arabidopsis B3-domain-containing transcription factor FUS3; TRAB1, bZIP transcription factor, interacts with VP1 and mediates abscisic acid-induced transcritption; F…
P. persica	Prupe.5G236700.1	RYREPEATVFLEB4	1209	(+)	CATGCATG	S000102	ABA	RY repeat motif; quantitative seed expression; Gene: Vicia faba LeB4; Soybean glycinin (Gy2); other dicot and monocot seed protein genes; Sph box found in rice (O.s.) Osem gene promoter; See S000010, S000299, S000300; Binding site of Arabidopsis B3-domain-containing transcription factor FUS3; TRAB1, bZIP transcription factor, interacts with VP1 and mediates abscisic acid-induced transcritption; F…
P. persica	Prupe.1G335000.1	CATATGGMSAUR	12	(-)	CATATG	S000370	AUX	Sequence found in NDE element in soybean (G.m.) SAUR (Small Auxin-Up RNA) 15A gene promoter; Involved in auxin responsiveness; See S000359, S000360;
P. persica	Prupe.1G335000.1	CATATGGMSAUR	12	(+)	CATATG	S000370	AUX	Sequence found in NDE element in soybean (G.m.) SAUR (Small Auxin-Up RNA) 15A gene promoter; Involved in auxin responsiveness; See S000359, S000360;
P. persica	Prupe.1G335000.1	TATCCAOSAMY	22	(+)	TATCCA	S000403	Gibberellin	TATCCA element found in alpha-amylase promoters of rice (O.s.) at positions ca.90 to 150bp upstream of the transcription start sites; Binding sites of OsMYBS1, OsMYBS2 and OsMYBS3 which mediate sugar and hormone regulation of alpha-amylase gene expression; See also S000021 (AMYBOX2); S000256 (TATCCAY motif);
P. persica	Prupe.1G335000.1	ARFAT	36	(+)	TGTCTC	S000270	AUX	ARF (auxin response factor) binding site found in the promoters of primary/early auxin response genes of Arabidopsis thaliana (A.t.); AuxRE; See S000337; Binding site of Arabidopsis ARF1 (Auxin response factor1); Sequence found in NDE element in Soybean (G.m.) SAUR (Small Auxin-Up RNA) 15A gene promoter; See S000359, S000360; Found in D1 or D4 element in Soybean (G.m.) GH3 promoter; This element …
P. persica	Prupe.1G335000.1	PYRIMIDINEBOXHVEPB1	97	(+)	TTTTTTCC	S000298	ABA	Pyrimidine box found in the barley (H.v.) EPB-1 (cysteine proteinase) gene promoter; Located between -120 to -113; Required for GA induction; See S000297, S000259;
P. persica	Prupe.1G335000.1	MYB1AT	321	(-)	WAACCA	S000408	ABA	MYB recognition site found in the promoters of the dehydration-responsive gene rd22 and many other genes in Arabidopsis; W=A/T;
P. persica	Prupe.1G335000.1	NTBBF1ARROLB	360	(+)	ACTTTA	S000273	AUX	NtBBF1(Dof protein from tobacco) binding site in Agrobacterium rhizogenes (A.r.) rolB gene; Found in regulatory domain B (-341 to -306); Required for tissue-specific expression and auxin induction;
P. persica	Prupe.1G335000.1	LECPLEACS2	586	(+)	TAAAATAT	S000465	Ethylene	Core element in LeCp (tomato Cys protease) binding cis-element (from -715 to -675) in LeAcs2 gene;
P. persica	Prupe.1G335000.1	MYCATRD22	719	(-)	CACATG	S000174	ABA	Binding site for MYC (rd22BP1) in Arabidopsis (A.t.) dehydration-resposive gene, rd22; MYC binding site in rd22 gene of Arabidopsis thaliana; ABA-induction; Located at ca. -200 of rd22 gene; Also MYB at ca. -141 of rd22 gene; See also S000175 (MYBATRD22);
P. persica	Prupe.1G335000.1	ERELEE4	832	(-)	AWTTCAAA	S000037	Ethylene	ERE (ethylene responsive element) of tomato (L.e.) E4 and carnation GST1 genes; GST1 is related to senescence; Found in the 5'-LTR region of TLC1.1 retrotransposon family in Lycopersicon chilense (Tapia et al.); ERE motifs mediate ethylene-induced activation of the U3 promoter region;
P. persica	Prupe.1G335000.1	MYB1AT	852	(+)	WAACCA	S000408	ABA	MYB recognition site found in the promoters of the dehydration-responsive gene rd22 and many other genes in Arabidopsis; W=A/T;
P. persica	Prupe.1G335000.1	MYB2CONSENSUSAT	898	(+)	YAACKG	S000409	ABA	MYB recognition site found in the promoters of the dehydration-responsive gene rd22 and many other genes in Arabidopsis; Y=C/T; K=G/T; See S000177 (MYB2), S000175 (MYBATRD22);
P. persica	Prupe.1G335000.1	ASF1MOTIFCAMV	979	(+)	TGACG	S000024	AUX	ASF-1 binding site in CaMV 35S promoter; ASF-1 binds to two TGACG motifs; See S000023 (AS1); Found in HBP-1 binding site of wheat histone H3 gene; TGACG motifs are found in many promoters and are involved in transcriptional activation of several genes by auxin and/or salicylic acid; May be relevant to light regulation; Binding site of tobacco TGA1a; TGA1a and b show homology to CREB; TGA6 is a ne…
P. persica	Prupe.1G335000.1	ASF1MOTIFCAMV	1018	(+)	TGACG	S000024	AUX	ASF-1 binding site in CaMV 35S promoter; ASF-1 binds to two TGACG motifs; See S000023 (AS1); Found in HBP-1 binding site of wheat histone H3 gene; TGACG motifs are found in many promoters and are involved in transcriptional activation of several genes by auxin and/or salicylic acid; May be relevant to light regulation; Binding site of tobacco TGA1a; TGA1a and b show homology to CREB; TGA6 is a ne…
P. persica	Prupe.1G335000.1	ARFAT	1154	(-)	TGTCTC	S000270	AUX	ARF (auxin response factor) binding site found in the promoters of primary/early auxin response genes of Arabidopsis thaliana (A.t.); AuxRE; See S000337; Binding site of Arabidopsis ARF1 (Auxin response factor1); Sequence found in NDE element in Soybean (G.m.) SAUR (Small Auxin-Up RNA) 15A gene promoter; See S000359, S000360; Found in D1 or D4 element in Soybean (G.m.) GH3 promoter; This element …
P. persica	Prupe.1G335000.1	ASF1MOTIFCAMV	1263	(-)	TGACG	S000024	AUX	ASF-1 binding site in CaMV 35S promoter; ASF-1 binds to two TGACG motifs; See S000023 (AS1); Found in HBP-1 binding site of wheat histone H3 gene; TGACG motifs are found in many promoters and are involved in transcriptional activation of several genes by auxin and/or salicylic acid; May be relevant to light regulation; Binding site of tobacco TGA1a; TGA1a and b show homology to CREB; TGA6 is a ne…
P. persica	Prupe.1G335000.1	ERELEE4	1454	(-)	AWTTCAAA	S000037	Ethylene	ERE (ethylene responsive element) of tomato (L.e.) E4 and carnation GST1 genes; GST1 is related to senescence; Found in the 5'-LTR region of TLC1.1 retrotransposon family in Lycopersicon chilense (Tapia et al.); ERE motifs mediate ethylene-induced activation of the U3 promoter region;
Organism	Gene	Factor or Site Name	Loc.	Strand	Signal Sequence	SITE #		Description
P. dulcis	Prudul26A011470T1	ASF1MOTIFCAMV	84	(+)	TGACG	S000024	AUX	ASF-1 binding site in CaMV 35S promoter; ASF-1 binds to two TGACG motifs; See S000023 (AS1); Found in HBP-1 binding site of wheat histone H3 gene; TGACG motifs are found in many promoters and are involved in transcriptional activation of several genes by auxin and/or salicylic acid; May be relevant to light regulation; Binding site of tobacco TGA1a; TGA1a and b show homology to CREB; TGA6 is a ne…
P. dulcis	Prudul26A011470T1	TATCCAOSAMY	429	(-)	TATCCA	S000403	Gibberellin	TATCCA element found in alpha-amylase promoters of rice (O.s.) at positions ca.90 to 150bp upstream of the transcription start sites; Binding sites of OsMYBS1, OsMYBS2 and OsMYBS3 which mediate sugar and hormone regulation of alpha-amylase gene expression; See also S000021 (AMYBOX2); S000256 (TATCCAY motif);
P. dulcis	Prudul26A011470T1	MYBGAHV	683	(+)	TAACAAA	S000181	Gibberellin	Central element of gibberellin (GA) response complex (GARC) in high-pI alpha-amylase gene in barley (H.v.); Similar to c-myb and v-myb consensus binding site; GAmyb binds specifically to the TAACAAA box in vitro; GAmyb is the sole GA-regulated transcriptional factor required for transcriptional activation of the high-pI alpha-amylase; GARC consist of the pyrimidine, TAACAAA and TATCCAC boxes; GAR…
P. dulcis	Prudul26A011470T1	PYRIMIDINEBOXHVEPB1	718	(+)	TTTTTTCC	S000298	ABA	Pyrimidine box found in the barley (H.v.) EPB-1 (cysteine proteinase) gene promoter; Located between -120 to -113; Required for GA induction; See S000297, S000259;
P. dulcis	Prudul26A011470T1	MYB1AT	1079	(-)	WAACCA	S000408	ABA	MYB recognition site found in the promoters of the dehydration-responsive gene rd22 and many other genes in Arabidopsis; W=A/T;
P. dulcis	Prudul26A011470T1	CAREOSREP1	1284	(+)	CAACTC	S000421	Gibberellin	CAREs (CAACTC regulatory elements) found in the promoter region of a cystein proteinase (REP-1) gene in rice;
P. dulcis	Prudul26A011470T1	MYCATRD22	1429	(+)	CACATG	S000174	ABA	Binding site for MYC (rd22BP1) in Arabidopsis (A.t.) dehydration-resposive gene, rd22; MYC binding site in rd22 gene of Arabidopsis thaliana; ABA-induction; Located at ca. -200 of rd22 gene; Also MYB at ca. -141 of rd22 gene; See also S000175 (MYBATRD22);
P. dulcis	Prudul26A011470T1	MYCATRD22	1431	(-)	CACATG	S000174	ABA	Binding site for MYC (rd22BP1) in Arabidopsis (A.t.) dehydration-resposive gene, rd22; MYC binding site in rd22 gene of Arabidopsis thaliana; ABA-induction; Located at ca. -200 of rd22 gene; Also MYB at ca. -141 of rd22 gene; See also S000175 (MYBATRD22);
P. dulcis	Prudul26A016643T1	ASF1MOTIFCAMV	63	(+)	TGACG	S000024	AUX	ASF-1 binding site in CaMV 35S promoter; ASF-1 binds to two TGACG motifs; See S000023 (AS1); Found in HBP-1 binding site of wheat histone H3 gene; TGACG motifs are found in many promoters and are involved in transcriptional activation of several genes by auxin and/or salicylic acid; May be relevant to light regulation; Binding site of tobacco TGA1a; TGA1a and b show homology to CREB; TGA6 is a ne…
P. dulcis	Prudul26A016643T1	MYCATRD22	108	(+)	CACATG	S000174	ABA	Binding site for MYC (rd22BP1) in Arabidopsis (A.t.) dehydration-resposive gene, rd22; MYC binding site in rd22 gene of Arabidopsis thaliana; ABA-induction; Located at ca. -200 of rd22 gene; Also MYB at ca. -141 of rd22 gene; See also S000175 (MYBATRD22);
P. dulcis	Prudul26A016643T1	TATCCAOSAMY	201	(-)	TATCCA	S000403	Gibberellin	TATCCA element found in alpha-amylase promoters of rice (O.s.) at positions ca.90 to 150bp upstream of the transcription start sites; Binding sites of OsMYBS1, OsMYBS2 and OsMYBS3 which mediate sugar and hormone regulation of alpha-amylase gene expression; See also S000021 (AMYBOX2); S000256 (TATCCAY motif);
P. dulcis	Prudul26A016643T1	MYB2CONSENSUSAT	221	(-)	YAACKG	S000409	ABA	MYB recognition site found in the promoters of the dehydration-responsive gene rd22 and many other genes in Arabidopsis; Y=C/T; K=G/T; See S000177 (MYB2), S000175 (MYBATRD22);
P. dulcis	Prudul26A016643T1	ARFAT	447	(+)	TGTCTC	S000270	AUX	ARF (auxin response factor) binding site found in the promoters of primary/early auxin response genes of Arabidopsis thaliana (A.t.); AuxRE; See S000337; Binding site of Arabidopsis ARF1 (Auxin response factor1); Sequence found in NDE element in Soybean (G.m.) SAUR (Small Auxin-Up RNA) 15A gene promoter; See S000359, S000360; Found in D1 or D4 element in Soybean (G.m.) GH3 promoter; This element …
P. dulcis	Prudul26A016643T1	ARFAT	591	(+)	TGTCTC	S000270	AUX	ARF (auxin response factor) binding site found in the promoters of primary/early auxin response genes of Arabidopsis thaliana (A.t.); AuxRE; See S000337; Binding site of Arabidopsis ARF1 (Auxin response factor1); Sequence found in NDE element in Soybean (G.m.) SAUR (Small Auxin-Up RNA) 15A gene promoter; See S000359, S000360; Found in D1 or D4 element in Soybean (G.m.) GH3 promoter; This element …
P. dulcis	Prudul26A016643T1	MYCATRD22	732	(+)	CACATG	S000174	ABA	Binding site for MYC (rd22BP1) in Arabidopsis (A.t.) dehydration-resposive gene, rd22; MYC binding site in rd22 gene of Arabidopsis thaliana; ABA-induction; Located at ca. -200 of rd22 gene; Also MYB at ca. -141 of rd22 gene; See also S000175 (MYBATRD22);
P. dulcis	Prudul26A016643T1	MYB2CONSENSUSAT	979	(-)	YAACKG	S000409	ABA	MYB recognition site found in the promoters of the dehydration-responsive gene rd22 and many other genes in Arabidopsis; Y=C/T; K=G/T; See S000177 (MYB2), S000175 (MYBATRD22);
P. dulcis	Prudul26A016643T1	MYCATRD22	1035	(-)	CACATG	S000174	ABA	Binding site for MYC (rd22BP1) in Arabidopsis (A.t.) dehydration-resposive gene, rd22; MYC binding site in rd22 gene of Arabidopsis thaliana; ABA-induction; Located at ca. -200 of rd22 gene; Also MYB at ca. -141 of rd22 gene; See also S000175 (MYBATRD22);
P. dulcis	Prudul26A016643T1	MYB1AT	1053	(+)	WAACCA	S000408	ABA	MYB recognition site found in the promoters of the dehydration-responsive gene rd22 and many other genes in Arabidopsis; W=A/T;
P. dulcis	Prudul26A016643T1	MYB2CONSENSUSAT	1133	(+)	YAACKG	S000409	ABA	MYB recognition site found in the promoters of the dehydration-responsive gene rd22 and many other genes in Arabidopsis; Y=C/T; K=G/T; See S000177 (MYB2), S000175 (MYBATRD22);
P. dulcis	Prudul26A016643T1	TATCCAOSAMY	1276	(+)	TATCCA	S000403	Gibberellin	TATCCA element found in alpha-amylase promoters of rice (O.s.) at positions ca.90 to 150bp upstream of the transcription start sites; Binding sites of OsMYBS1, OsMYBS2 and OsMYBS3 which mediate sugar and hormone regulation of alpha-amylase gene expression; See also S000021 (AMYBOX2); S000256 (TATCCAY motif);
P. dulcis	Prudul26A016643T1	MYCATRD22	1288	(+)	CACATG	S000174	ABA	Binding site for MYC (rd22BP1) in Arabidopsis (A.t.) dehydration-resposive gene, rd22; MYC binding site in rd22 gene of Arabidopsis thaliana; ABA-induction; Located at ca. -200 of rd22 gene; Also MYB at ca. -141 of rd22 gene; See also S000175 (MYBATRD22);
P. dulcis	Prudul26A016643T1	MYCATRD22	1290	(-)	CACATG	S000174	ABA	Binding site for MYC (rd22BP1) in Arabidopsis (A.t.) dehydration-resposive gene, rd22; MYC binding site in rd22 gene of Arabidopsis thaliana; ABA-induction; Located at ca. -200 of rd22 gene; Also MYB at ca. -141 of rd22 gene; See also S000175 (MYBATRD22);
P. dulcis	Prudul26A016643T1	ARFAT	1384	(-)	TGTCTC	S000270	AUX	ARF (auxin response factor) binding site found in the promoters of primary/early auxin response genes of Arabidopsis thaliana (A.t.); AuxRE; See S000337; Binding site of Arabidopsis ARF1 (Auxin response factor1); Sequence found in NDE element in Soybean (G.m.) SAUR (Small Auxin-Up RNA) 15A gene promoter; See S000359, S000360; Found in D1 or D4 element in Soybean (G.m.) GH3 promoter; This element …
P. dulcis	Prudul26A016643T1	NTBBF1ARROLB	1451	(+)	ACTTTA	S000273	AUX	NtBBF1(Dof protein from tobacco) binding site in Agrobacterium rhizogenes (A.r.) rolB gene; Found in regulatory domain B (-341 to -306); Required for tissue-specific expression and auxin induction;
P. dulcis	Prudul26A000871T1	LECPLEACS2	85	(-)	TAAAATAT	S000465	Ethylene	Core element in LeCp (tomato Cys protease) binding cis-element (from -715 to -675) in LeAcs2 gene;
P. dulcis	Prudul26A000871T1	NTBBF1ARROLB	412	(-)	ACTTTA	S000273	AUX	NtBBF1(Dof protein from tobacco) binding site in Agrobacterium rhizogenes (A.r.) rolB gene; Found in regulatory domain B (-341 to -306); Required for tissue-specific expression and auxin induction;
P. dulcis	Prudul26A000871T1	ERELEE4	417	(-)	AWTTCAAA	S000037	Ethylene	ERE (ethylene responsive element) of tomato (L.e.) E4 and carnation GST1 genes; GST1 is related to senescence; Found in the 5'-LTR region of TLC1.1 retrotransposon family in Lycopersicon chilense (Tapia et al.); ERE motifs mediate ethylene-induced activation of the U3 promoter region;
P. dulcis	Prudul26A000871T1	MYBGAHV	538	(-)	TAACAAA	S000181	Gibberellin	Central element of gibberellin (GA) response complex (GARC) in high-pI alpha-amylase gene in barley (H.v.); Similar to c-myb and v-myb consensus binding site; GAmyb binds specifically to the TAACAAA box in vitro; GAmyb is the sole GA-regulated transcriptional factor required for transcriptional activation of the high-pI alpha-amylase; GARC consist of the pyrimidine, TAACAAA and TATCCAC boxes; GAR…
P. dulcis	Prudul26A000871T1	MYCATRD22	651	(+)	CACATG	S000174	ABA	Binding site for MYC (rd22BP1) in Arabidopsis (A.t.) dehydration-resposive gene, rd22; MYC binding site in rd22 gene of Arabidopsis thaliana; ABA-induction; Located at ca. -200 of rd22 gene; Also MYB at ca. -141 of rd22 gene; See also S000175 (MYBATRD22);
P. dulcis	Prudul26A000871T1	MYBGAHV	769	(+)	TAACAAA	S000181	Gibberellin	Central element of gibberellin (GA) response complex (GARC) in high-pI alpha-amylase gene in barley (H.v.); Similar to c-myb and v-myb consensus binding site; GAmyb binds specifically to the TAACAAA box in vitro; GAmyb is the sole GA-regulated transcriptional factor required for transcriptional activation of the high-pI alpha-amylase; GARC consist of the pyrimidine, TAACAAA and TATCCAC boxes; GAR…
P. dulcis	Prudul26A000871T1	MYB1AT	866	(+)	WAACCA	S000408	ABA	MYB recognition site found in the promoters of the dehydration-responsive gene rd22 and many other genes in Arabidopsis; W=A/T;
P. dulcis	Prudul26A000871T1	CAREOSREP1	1016	(-)	CAACTC	S000421	Gibberellin	CAREs (CAACTC regulatory elements) found in the promoter region of a cystein proteinase (REP-1) gene in rice;
P. dulcis	Prudul26A000871T1	MYB2CONSENSUSAT	1125	(+)	YAACKG	S000409	ABA	MYB recognition site found in the promoters of the dehydration-responsive gene rd22 and many other genes in Arabidopsis; Y=C/T; K=G/T; See S000177 (MYB2), S000175 (MYBATRD22);
P. dulcis	Prudul26A000871T1	MYB1AT	1197	(+)	WAACCA	S000408	ABA	MYB recognition site found in the promoters of the dehydration-responsive gene rd22 and many other genes in Arabidopsis; W=A/T;
P. dulcis	Prudul26A000871T1	CAREOSREP1	1344	(+)	CAACTC	S000421	Gibberellin	CAREs (CAACTC regulatory elements) found in the promoter region of a cystein proteinase (REP-1) gene in rice;
P. dulcis	Prudul26A000871T1	MYB1AT	1407	(-)	WAACCA	S000408	ABA	MYB recognition site found in the promoters of the dehydration-responsive gene rd22 and many other genes in Arabidopsis; W=A/T;
P. dulcis	Prudul26A030330T1	RYREPEATVFLEB4	196	(-)	CATGCATG	S000102	ABA	RY repeat motif; quantitative seed expression; Gene: Vicia faba LeB4; Soybean glycinin (Gy2); other dicot and monocot seed protein genes; Sph box found in rice (O.s.) Osem gene promoter; See S000010, S000299, S000300; Binding site of Arabidopsis B3-domain-containing transcription factor FUS3; TRAB1, bZIP transcription factor, interacts with VP1 and mediates abscisic acid-induced transcritption; F…
P. dulcis	Prudul26A030330T1	RYREPEATVFLEB4	196	(+)	CATGCATG	S000102	ABA	RY repeat motif; quantitative seed expression; Gene: Vicia faba LeB4; Soybean glycinin (Gy2); other dicot and monocot seed protein genes; Sph box found in rice (O.s.) Osem gene promoter; See S000010, S000299, S000300; Binding site of Arabidopsis B3-domain-containing transcription factor FUS3; TRAB1, bZIP transcription factor, interacts with VP1 and mediates abscisic acid-induced transcritption; F…
P. dulcis	Prudul26A030330T1	CATATGGMSAUR	261	(-)	CATATG	S000370	AUX	Sequence found in NDE element in soybean (G.m.) SAUR (Small Auxin-Up RNA) 15A gene promoter; Involved in auxin responsiveness; See S000359, S000360;
P. dulcis	Prudul26A030330T1	CATATGGMSAUR	261	(+)	CATATG	S000370	AUX	Sequence found in NDE element in soybean (G.m.) SAUR (Small Auxin-Up RNA) 15A gene promoter; Involved in auxin responsiveness; See S000359, S000360;
P. dulcis	Prudul26A030330T1	MYB2CONSENSUSAT	448	(+)	YAACKG	S000409	ABA	MYB recognition site found in the promoters of the dehydration-responsive gene rd22 and many other genes in Arabidopsis; Y=C/T; K=G/T; See S000177 (MYB2), S000175 (MYBATRD22);
P. dulcis	Prudul26A030330T1	NTBBF1ARROLB	528	(+)	ACTTTA	S000273	AUX	NtBBF1(Dof protein from tobacco) binding site in Agrobacterium rhizogenes (A.r.) rolB gene; Found in regulatory domain B (-341 to -306); Required for tissue-specific expression and auxin induction;
P. dulcis	Prudul26A030330T1	CAREOSREP1	563	(-)	CAACTC	S000421	Gibberellin	CAREs (CAACTC regulatory elements) found in the promoter region of a cystein proteinase (REP-1) gene in rice;
P. dulcis	Prudul26A030330T1	ASF1MOTIFCAMV	617	(-)	TGACG	S000024	AUX	ASF-1 binding site in CaMV 35S promoter; ASF-1 binds to two TGACG motifs; See S000023 (AS1); Found in HBP-1 binding site of wheat histone H3 gene; TGACG motifs are found in many promoters and are involved in transcriptional activation of several genes by auxin and/or salicylic acid; May be relevant to light regulation; Binding site of tobacco TGA1a; TGA1a and b show homology to CREB; TGA6 is a ne…
P. dulcis	Prudul26A030330T1	LECPLEACS2	748	(-)	TAAAATAT	S000465	Ethylene	Core element in LeCp (tomato Cys protease) binding cis-element (from -715 to -675) in LeAcs2 gene;
P. dulcis	Prudul26A030330T1	PYRIMIDINEBOXHVEPB1	817	(+)	TTTTTTCC	S000298	ABA	Pyrimidine box found in the barley (H.v.) EPB-1 (cysteine proteinase) gene promoter; Located between -120 to -113; Required for GA induction; See S000297, S000259;
P. dulcis	Prudul26A030330T1	LECPLEACS2	1165	(-)	TAAAATAT	S000465	Ethylene	Core element in LeCp (tomato Cys protease) binding cis-element (from -715 to -675) in LeAcs2 gene;
P. dulcis	Prudul26A030330T1	MYB2CONSENSUSAT	1288	(-)	YAACKG	S000409	ABA	MYB recognition site found in the promoters of the dehydration-responsive gene rd22 and many other genes in Arabidopsis; Y=C/T; K=G/T; See S000177 (MYB2), S000175 (MYBATRD22);
P. dulcis	Prudul26A030330T1	MYB2CONSENSUSAT	1328	(-)	YAACKG	S000409	ABA	MYB recognition site found in the promoters of the dehydration-responsive gene rd22 and many other genes in Arabidopsis; Y=C/T; K=G/T; See S000177 (MYB2), S000175 (MYBATRD22);
P. dulcis	Prudul26A030330T1	MYB1AT	1343	(-)	WAACCA	S000408	ABA	MYB recognition site found in the promoters of the dehydration-responsive gene rd22 and many other genes in Arabidopsis; W=A/T;
P. dulcis	Prudul26A030330T1	ERELEE4	1491	(-)	AWTTCAAA	S000037	Ethylene	ERE (ethylene responsive element) of tomato (L.e.) E4 and carnation GST1 genes; GST1 is related to senescence; Found in the 5'-LTR region of TLC1.1 retrotransposon family in Lycopersicon chilense (Tapia et al.); ERE motifs mediate ethylene-induced activation of the U3 promoter region;
P. dulcis	Prudul26A026282T1	MYCATRD22	65	(-)	CACATG	S000174	ABA	Binding site for MYC (rd22BP1) in Arabidopsis (A.t.) dehydration-resposive gene, rd22; MYC binding site in rd22 gene of Arabidopsis thaliana; ABA-induction; Located at ca. -200 of rd22 gene; Also MYB at ca. -141 of rd22 gene; See also S000175 (MYBATRD22);
P. dulcis	Prudul26A026282T1	TATCCAOSAMY	93	(-)	TATCCA	S000403	Gibberellin	TATCCA element found in alpha-amylase promoters of rice (O.s.) at positions ca.90 to 150bp upstream of the transcription start sites; Binding sites of OsMYBS1, OsMYBS2 and OsMYBS3 which mediate sugar and hormone regulation of alpha-amylase gene expression; See also S000021 (AMYBOX2); S000256 (TATCCAY motif);
P. dulcis	Prudul26A026282T1	CAREOSREP1	207	(-)	CAACTC	S000421	Gibberellin	CAREs (CAACTC regulatory elements) found in the promoter region of a cystein proteinase (REP-1) gene in rice;
P. dulcis	Prudul26A026282T1	LECPLEACS2	216	(-)	TAAAATAT	S000465	Ethylene	Core element in LeCp (tomato Cys protease) binding cis-element (from -715 to -675) in LeAcs2 gene;
P. dulcis	Prudul26A026282T1	ERELEE4	284	(-)	AWTTCAAA	S000037	Ethylene	ERE (ethylene responsive element) of tomato (L.e.) E4 and carnation GST1 genes; GST1 is related to senescence; Found in the 5'-LTR region of TLC1.1 retrotransposon family in Lycopersicon chilense (Tapia et al.); ERE motifs mediate ethylene-induced activation of the U3 promoter region;
P. dulcis	Prudul26A026282T1	CACGCAATGMGH3	654	(+)	CACGCAAT	S000368	AUX	Sequence found in D4 element in Soybean (G.m.) GH3 gene promoter; Showed constitutive activity with TGTCTC element (See S000270); Confers auxin inducibility; Binding site of nuclear protein; See also S000369;
P. dulcis	Prudul26A026282T1	MYB2CONSENSUSAT	764	(+)	YAACKG	S000409	ABA	MYB recognition site found in the promoters of the dehydration-responsive gene rd22 and many other genes in Arabidopsis; Y=C/T; K=G/T; See S000177 (MYB2), S000175 (MYBATRD22);
P. dulcis	Prudul26A026282T1	MYB2CONSENSUSAT	1095	(-)	YAACKG	S000409	ABA	MYB recognition site found in the promoters of the dehydration-responsive gene rd22 and many other genes in Arabidopsis; Y=C/T; K=G/T; See S000177 (MYB2), S000175 (MYBATRD22);
P. dulcis	Prudul26A026282T1	ERELEE4	1174	(-)	AWTTCAAA	S000037	Ethylene	ERE (ethylene responsive element) of tomato (L.e.) E4 and carnation GST1 genes; GST1 is related to senescence; Found in the 5'-LTR region of TLC1.1 retrotransposon family in Lycopersicon chilense (Tapia et al.); ERE motifs mediate ethylene-induced activation of the U3 promoter region;
P. dulcis	Prudul26A026282T1	NTBBF1ARROLB	1187	(+)	ACTTTA	S000273	AUX	NtBBF1(Dof protein from tobacco) binding site in Agrobacterium rhizogenes (A.r.) rolB gene; Found in regulatory domain B (-341 to -306); Required for tissue-specific expression and auxin induction;
P. dulcis	Prudul26A020729T1	GARE2OSREP1	49	(+)	TAACGTA	S000420	Gibberellin	Gibberellin-responsive element (GARE) found in the promoter region of a cystein proteinase (REP-1) gene in rice; See S000020;
P. dulcis	Prudul26A020729T1	NTBBF1ARROLB	71	(-)	ACTTTA	S000273	AUX	NtBBF1(Dof protein from tobacco) binding site in Agrobacterium rhizogenes (A.r.) rolB gene; Found in regulatory domain B (-341 to -306); Required for tissue-specific expression and auxin induction;
P. dulcis	Prudul26A020729T1	MYB2CONSENSUSAT	124	(-)	YAACKG	S000409	ABA	MYB recognition site found in the promoters of the dehydration-responsive gene rd22 and many other genes in Arabidopsis; Y=C/T; K=G/T; See S000177 (MYB2), S000175 (MYBATRD22);
P. dulcis	Prudul26A020729T1	MYBGAHV	193	(+)	TAACAAA	S000181	Gibberellin	Central element of gibberellin (GA) response complex (GARC) in high-pI alpha-amylase gene in barley (H.v.); Similar to c-myb and v-myb consensus binding site; GAmyb binds specifically to the TAACAAA box in vitro; GAmyb is the sole GA-regulated transcriptional factor required for transcriptional activation of the high-pI alpha-amylase; GARC consist of the pyrimidine, TAACAAA and TATCCAC boxes; GAR…
P. dulcis	Prudul26A020729T1	MYB1AT	473	(+)	WAACCA	S000408	ABA	MYB recognition site found in the promoters of the dehydration-responsive gene rd22 and many other genes in Arabidopsis; W=A/T;
P. dulcis	Prudul26A020729T1	MYB1AT	750	(-)	WAACCA	S000408	ABA	MYB recognition site found in the promoters of the dehydration-responsive gene rd22 and many other genes in Arabidopsis; W=A/T;
P. dulcis	Prudul26A020729T1	MYCATRD22	773	(-)	CACATG	S000174	ABA	Binding site for MYC (rd22BP1) in Arabidopsis (A.t.) dehydration-resposive gene, rd22; MYC binding site in rd22 gene of Arabidopsis thaliana; ABA-induction; Located at ca. -200 of rd22 gene; Also MYB at ca. -141 of rd22 gene; See also S000175 (MYBATRD22);
P. dulcis	Prudul26A020729T1	MYB1AT	929	(+)	WAACCA	S000408	ABA	MYB recognition site found in the promoters of the dehydration-responsive gene rd22 and many other genes in Arabidopsis; W=A/T;
P. dulcis	Prudul26A020729T1	ASF1MOTIFCAMV	1008	(-)	TGACG	S000024	AUX	ASF-1 binding site in CaMV 35S promoter; ASF-1 binds to two TGACG motifs; See S000023 (AS1); Found in HBP-1 binding site of wheat histone H3 gene; TGACG motifs are found in many promoters and are involved in transcriptional activation of several genes by auxin and/or salicylic acid; May be relevant to light regulation; Binding site of tobacco TGA1a; TGA1a and b show homology to CREB; TGA6 is a ne…
P. dulcis	Prudul26A020729T1	ASF1MOTIFCAMV	1055	(+)	TGACG	S000024	AUX	ASF-1 binding site in CaMV 35S promoter; ASF-1 binds to two TGACG motifs; See S000023 (AS1); Found in HBP-1 binding site of wheat histone H3 gene; TGACG motifs are found in many promoters and are involved in transcriptional activation of several genes by auxin and/or salicylic acid; May be relevant to light regulation; Binding site of tobacco TGA1a; TGA1a and b show homology to CREB; TGA6 is a ne…
P. dulcis	Prudul26A020729T1	NTBBF1ARROLB	1274	(-)	ACTTTA	S000273	AUX	NtBBF1(Dof protein from tobacco) binding site in Agrobacterium rhizogenes (A.r.) rolB gene; Found in regulatory domain B (-341 to -306); Required for tissue-specific expression and auxin induction;
P. dulcis	Prudul26A020729T1	MYCATRD22	1292	(-)	CACATG	S000174	ABA	Binding site for MYC (rd22BP1) in Arabidopsis (A.t.) dehydration-resposive gene, rd22; MYC binding site in rd22 gene of Arabidopsis thaliana; ABA-induction; Located at ca. -200 of rd22 gene; Also MYB at ca. -141 of rd22 gene; See also S000175 (MYBATRD22);
P. dulcis	Prudul26A020729T1	ARFAT	1374	(+)	TGTCTC	S000270	AUX	ARF (auxin response factor) binding site found in the promoters of primary/early auxin response genes of Arabidopsis thaliana (A.t.); AuxRE; See S000337; Binding site of Arabidopsis ARF1 (Auxin response factor1); Sequence found in NDE element in Soybean (G.m.) SAUR (Small Auxin-Up RNA) 15A gene promoter; See S000359, S000360; Found in D1 or D4 element in Soybean (G.m.) GH3 promoter; This element …
P. dulcis	Prudul26A020729T1	ARFAT	1384	(+)	TGTCTC	S000270	AUX	ARF (auxin response factor) binding site found in the promoters of primary/early auxin response genes of Arabidopsis thaliana (A.t.); AuxRE; See S000337; Binding site of Arabidopsis ARF1 (Auxin response factor1); Sequence found in NDE element in Soybean (G.m.) SAUR (Small Auxin-Up RNA) 15A gene promoter; See S000359, S000360; Found in D1 or D4 element in Soybean (G.m.) GH3 promoter; This element …
P. dulcis	Prudul26A030151T1	ERELEE4	220	(+)	AWTTCAAA	S000037	Ethylene	ERE (ethylene responsive element) of tomato (L.e.) E4 and carnation GST1 genes; GST1 is related to senescence; Found in the 5'-LTR region of TLC1.1 retrotransposon family in Lycopersicon chilense (Tapia et al.); ERE motifs mediate ethylene-induced activation of the U3 promoter region;
P. dulcis	Prudul26A030151T1	NTBBF1ARROLB	275	(+)	ACTTTA	S000273	AUX	NtBBF1(Dof protein from tobacco) binding site in Agrobacterium rhizogenes (A.r.) rolB gene; Found in regulatory domain B (-341 to -306); Required for tissue-specific expression and auxin induction;
P. dulcis	Prudul26A030151T1	PYRIMIDINEBOXHVEPB1	402	(+)	TTTTTTCC	S000298	ABA	Pyrimidine box found in the barley (H.v.) EPB-1 (cysteine proteinase) gene promoter; Located between -120 to -113; Required for GA induction; See S000297, S000259;
P. dulcis	Prudul26A030151T1	LECPLEACS2	520	(-)	TAAAATAT	S000465	Ethylene	Core element in LeCp (tomato Cys protease) binding cis-element (from -715 to -675) in LeAcs2 gene;
P. dulcis	Prudul26A030151T1	MYB2CONSENSUSAT	560	(+)	YAACKG	S000409	ABA	MYB recognition site found in the promoters of the dehydration-responsive gene rd22 and many other genes in Arabidopsis; Y=C/T; K=G/T; See S000177 (MYB2), S000175 (MYBATRD22);
P. dulcis	Prudul26A030151T1	MYB2CONSENSUSAT	583	(+)	YAACKG	S000409	ABA	MYB recognition site found in the promoters of the dehydration-responsive gene rd22 and many other genes in Arabidopsis; Y=C/T; K=G/T; See S000177 (MYB2), S000175 (MYBATRD22);
P. dulcis	Prudul26A030151T1	NTBBF1ARROLB	635	(-)	ACTTTA	S000273	AUX	NtBBF1(Dof protein from tobacco) binding site in Agrobacterium rhizogenes (A.r.) rolB gene; Found in regulatory domain B (-341 to -306); Required for tissue-specific expression and auxin induction;
P. dulcis	Prudul26A030151T1	MYB2CONSENSUSAT	674	(-)	YAACKG	S000409	ABA	MYB recognition site found in the promoters of the dehydration-responsive gene rd22 and many other genes in Arabidopsis; Y=C/T; K=G/T; See S000177 (MYB2), S000175 (MYBATRD22);
P. dulcis	Prudul26A030151T1	PYRIMIDINEBOXHVEPB1	728	(-)	TTTTTTCC	S000298	ABA	Pyrimidine box found in the barley (H.v.) EPB-1 (cysteine proteinase) gene promoter; Located between -120 to -113; Required for GA induction; See S000297, S000259;
P. dulcis	Prudul26A030151T1	CAREOSREP1	915	(+)	CAACTC	S000421	Gibberellin	CAREs (CAACTC regulatory elements) found in the promoter region of a cystein proteinase (REP-1) gene in rice;
P. dulcis	Prudul26A030151T1	LECPLEACS2	948	(+)	TAAAATAT	S000465	Ethylene	Core element in LeCp (tomato Cys protease) binding cis-element (from -715 to -675) in LeAcs2 gene;
P. dulcis	Prudul26A030151T1	MYB1AT	1082	(+)	WAACCA	S000408	ABA	MYB recognition site found in the promoters of the dehydration-responsive gene rd22 and many other genes in Arabidopsis; W=A/T;
P. dulcis	Prudul26A030151T1	ARFAT	1326	(+)	TGTCTC	S000270	AUX	ARF (auxin response factor) binding site found in the promoters of primary/early auxin response genes of Arabidopsis thaliana (A.t.); AuxRE; See S000337; Binding site of Arabidopsis ARF1 (Auxin response factor1); Sequence found in NDE element in Soybean (G.m.) SAUR (Small Auxin-Up RNA) 15A gene promoter; See S000359, S000360; Found in D1 or D4 element in Soybean (G.m.) GH3 promoter; This element …
P. dulcis	Prudul26A030151T1	TATCCAOSAMY	1380	(+)	TATCCA	S000403	Gibberellin	TATCCA element found in alpha-amylase promoters of rice (O.s.) at positions ca.90 to 150bp upstream of the transcription start sites; Binding sites of OsMYBS1, OsMYBS2 and OsMYBS3 which mediate sugar and hormone regulation of alpha-amylase gene expression; See also S000021 (AMYBOX2); S000256 (TATCCAY motif);
P. dulcis	Prudul26A030151T1	ARFAT	1461	(+)	TGTCTC	S000270	AUX	ARF (auxin response factor) binding site found in the promoters of primary/early auxin response genes of Arabidopsis thaliana (A.t.); AuxRE; See S000337; Binding site of Arabidopsis ARF1 (Auxin response factor1); Sequence found in NDE element in Soybean (G.m.) SAUR (Small Auxin-Up RNA) 15A gene promoter; See S000359, S000360; Found in D1 or D4 element in Soybean (G.m.) GH3 promoter; This element …
P. dulcis	Prudul26A030151T1	NTBBF1ARROLB	1474	(+)	ACTTTA	S000273	AUX	NtBBF1(Dof protein from tobacco) binding site in Agrobacterium rhizogenes (A.r.) rolB gene; Found in regulatory domain B (-341 to -306); Required for tissue-specific expression and auxin induction;
P. dulcis	Prudul26A023314T1	MYB1AT	95	(-)	WAACCA	S000408	ABA	MYB recognition site found in the promoters of the dehydration-responsive gene rd22 and many other genes in Arabidopsis; W=A/T;
P. dulcis	Prudul26A023314T1	TATCCAOSAMY	124	(-)	TATCCA	S000403	Gibberellin	TATCCA element found in alpha-amylase promoters of rice (O.s.) at positions ca.90 to 150bp upstream of the transcription start sites; Binding sites of OsMYBS1, OsMYBS2 and OsMYBS3 which mediate sugar and hormone regulation of alpha-amylase gene expression; See also S000021 (AMYBOX2); S000256 (TATCCAY motif);
P. dulcis	Prudul26A023314T1	MYCATRD22	275	(-)	CACATG	S000174	ABA	Binding site for MYC (rd22BP1) in Arabidopsis (A.t.) dehydration-resposive gene, rd22; MYC binding site in rd22 gene of Arabidopsis thaliana; ABA-induction; Located at ca. -200 of rd22 gene; Also MYB at ca. -141 of rd22 gene; See also S000175 (MYBATRD22);
P. dulcis	Prudul26A023314T1	LECPLEACS2	374	(+)	TAAAATAT	S000465	Ethylene	Core element in LeCp (tomato Cys protease) binding cis-element (from -715 to -675) in LeAcs2 gene;
P. dulcis	Prudul26A023314T1	MYBGAHV	554	(-)	TAACAAA	S000181	Gibberellin	Central element of gibberellin (GA) response complex (GARC) in high-pI alpha-amylase gene in barley (H.v.); Similar to c-myb and v-myb consensus binding site; GAmyb binds specifically to the TAACAAA box in vitro; GAmyb is the sole GA-regulated transcriptional factor required for transcriptional activation of the high-pI alpha-amylase; GARC consist of the pyrimidine, TAACAAA and TATCCAC boxes; GAR…
P. dulcis	Prudul26A023314T1	LECPLEACS2	568	(-)	TAAAATAT	S000465	Ethylene	Core element in LeCp (tomato Cys protease) binding cis-element (from -715 to -675) in LeAcs2 gene;
P. dulcis	Prudul26A023314T1	PYRIMIDINEBOXHVEPB1	684	(-)	TTTTTTCC	S000298	ABA	Pyrimidine box found in the barley (H.v.) EPB-1 (cysteine proteinase) gene promoter; Located between -120 to -113; Required for GA induction; See S000297, S000259;
P. dulcis	Prudul26A023314T1	ARFAT	825	(+)	TGTCTC	S000270	AUX	ARF (auxin response factor) binding site found in the promoters of primary/early auxin response genes of Arabidopsis thaliana (A.t.); AuxRE; See S000337; Binding site of Arabidopsis ARF1 (Auxin response factor1); Sequence found in NDE element in Soybean (G.m.) SAUR (Small Auxin-Up RNA) 15A gene promoter; See S000359, S000360; Found in D1 or D4 element in Soybean (G.m.) GH3 promoter; This element …
P. dulcis	Prudul26A023314T1	ASF1MOTIFCAMV	921	(-)	TGACG	S000024	AUX	ASF-1 binding site in CaMV 35S promoter; ASF-1 binds to two TGACG motifs; See S000023 (AS1); Found in HBP-1 binding site of wheat histone H3 gene; TGACG motifs are found in many promoters and are involved in transcriptional activation of several genes by auxin and/or salicylic acid; May be relevant to light regulation; Binding site of tobacco TGA1a; TGA1a and b show homology to CREB; TGA6 is a ne…
P. dulcis	Prudul26A023314T1	MYB2CONSENSUSAT	994	(+)	YAACKG	S000409	ABA	MYB recognition site found in the promoters of the dehydration-responsive gene rd22 and many other genes in Arabidopsis; Y=C/T; K=G/T; See S000177 (MYB2), S000175 (MYBATRD22);
P. dulcis	Prudul26A023314T1	MYB2CONSENSUSAT	1036	(-)	YAACKG	S000409	ABA	MYB recognition site found in the promoters of the dehydration-responsive gene rd22 and many other genes in Arabidopsis; Y=C/T; K=G/T; See S000177 (MYB2), S000175 (MYBATRD22);
P. dulcis	Prudul26A023314T1	CAREOSREP1	1154	(+)	CAACTC	S000421	Gibberellin	CAREs (CAACTC regulatory elements) found in the promoter region of a cystein proteinase (REP-1) gene in rice;
P. dulcis	Prudul26A023314T1	MYCATRD22	1173	(+)	CACATG	S000174	ABA	Binding site for MYC (rd22BP1) in Arabidopsis (A.t.) dehydration-resposive gene, rd22; MYC binding site in rd22 gene of Arabidopsis thaliana; ABA-induction; Located at ca. -200 of rd22 gene; Also MYB at ca. -141 of rd22 gene; See also S000175 (MYBATRD22);
P. dulcis	Prudul26A023314T1	ASF1MOTIFCAMV	1193	(-)	TGACG	S000024	AUX	ASF-1 binding site in CaMV 35S promoter; ASF-1 binds to two TGACG motifs; See S000023 (AS1); Found in HBP-1 binding site of wheat histone H3 gene; TGACG motifs are found in many promoters and are involved in transcriptional activation of several genes by auxin and/or salicylic acid; May be relevant to light regulation; Binding site of tobacco TGA1a; TGA1a and b show homology to CREB; TGA6 is a ne…
P. dulcis	Prudul26A023314T1	ASF1MOTIFCAMV	1219	(-)	TGACG	S000024	AUX	ASF-1 binding site in CaMV 35S promoter; ASF-1 binds to two TGACG motifs; See S000023 (AS1); Found in HBP-1 binding site of wheat histone H3 gene; TGACG motifs are found in many promoters and are involved in transcriptional activation of several genes by auxin and/or salicylic acid; May be relevant to light regulation; Binding site of tobacco TGA1a; TGA1a and b show homology to CREB; TGA6 is a ne…
P. dulcis	Prudul26A023314T1	PYRIMIDINEBOXHVEPB1	1360	(+)	TTTTTTCC	S000298	ABA	Pyrimidine box found in the barley (H.v.) EPB-1 (cysteine proteinase) gene promoter; Located between -120 to -113; Required for GA induction; See S000297, S000259;
P. dulcis	Prudul26A023314T1	PYRIMIDINEBOXHVEPB1	1417	(+)	TTTTTTCC	S000298	ABA	Pyrimidine box found in the barley (H.v.) EPB-1 (cysteine proteinase) gene promoter; Located between -120 to -113; Required for GA induction; See S000297, S000259;
P. dulcis	Prudu_014112	MYBGAHV	152	(+)	TAACAAA	S000181	Gibberellin	Central element of gibberellin (GA) response complex (GARC) in high-pI alpha-amylase gene in barley (H.v.); Similar to c-myb and v-myb consensus binding site; GAmyb binds specifically to the TAACAAA box in vitro; GAmyb is the sole GA-regulated transcriptional factor required for transcriptional activation of the high-pI alpha-amylase; GARC consist of the pyrimidine, TAACAAA and TATCCAC boxes; GAR…
P. dulcis	Prudu_014112	ASF1MOTIFCAMV	254	(+)	TGACG	S000024	AUX	ASF-1 binding site in CaMV 35S promoter; ASF-1 binds to two TGACG motifs; See S000023 (AS1); Found in HBP-1 binding site of wheat histone H3 gene; TGACG motifs are found in many promoters and are involved in transcriptional activation of several genes by auxin and/or salicylic acid; May be relevant to light regulation; Binding site of tobacco TGA1a; TGA1a and b show homology to CREB; TGA6 is a ne…
P. dulcis	Prudu_014112	LECPLEACS2	317	(+)	TAAAATAT	S000465	Ethylene	Core element in LeCp (tomato Cys protease) binding cis-element (from -715 to -675) in LeAcs2 gene;
P. dulcis	Prudu_014112	ASF1MOTIFCAMV	359	(-)	TGACG	S000024	AUX	ASF-1 binding site in CaMV 35S promoter; ASF-1 binds to two TGACG motifs; See S000023 (AS1); Found in HBP-1 binding site of wheat histone H3 gene; TGACG motifs are found in many promoters and are involved in transcriptional activation of several genes by auxin and/or salicylic acid; May be relevant to light regulation; Binding site of tobacco TGA1a; TGA1a and b show homology to CREB; TGA6 is a ne…
P. dulcis	Prudu_014112	MYCATRD22	369	(+)	CACATG	S000174	ABA	Binding site for MYC (rd22BP1) in Arabidopsis (A.t.) dehydration-resposive gene, rd22; MYC binding site in rd22 gene of Arabidopsis thaliana; ABA-induction; Located at ca. -200 of rd22 gene; Also MYB at ca. -141 of rd22 gene; See also S000175 (MYBATRD22);
P. dulcis	Prudu_014112	RYREPEATVFLEB4	392	(-)	CATGCATG	S000102	ABA	RY repeat motif; quantitative seed expression; Gene: Vicia faba LeB4; Soybean glycinin (Gy2); other dicot and monocot seed protein genes; Sph box found in rice (O.s.) Osem gene promoter; See S000010, S000299, S000300; Binding site of Arabidopsis B3-domain-containing transcription factor FUS3; TRAB1, bZIP transcription factor, interacts with VP1 and mediates abscisic acid-induced transcritption; F…
P. dulcis	Prudu_014112	RYREPEATVFLEB4	392	(+)	CATGCATG	S000102	ABA	RY repeat motif; quantitative seed expression; Gene: Vicia faba LeB4; Soybean glycinin (Gy2); other dicot and monocot seed protein genes; Sph box found in rice (O.s.) Osem gene promoter; See S000010, S000299, S000300; Binding site of Arabidopsis B3-domain-containing transcription factor FUS3; TRAB1, bZIP transcription factor, interacts with VP1 and mediates abscisic acid-induced transcritption; F…
P. dulcis	Prudu_014112	MYCATRD22	396	(-)	CACATG	S000174	ABA	Binding site for MYC (rd22BP1) in Arabidopsis (A.t.) dehydration-resposive gene, rd22; MYC binding site in rd22 gene of Arabidopsis thaliana; ABA-induction; Located at ca. -200 of rd22 gene; Also MYB at ca. -141 of rd22 gene; See also S000175 (MYBATRD22);
P. dulcis	Prudu_014112	TATCCAOSAMY	501	(+)	TATCCA	S000403	Gibberellin	TATCCA element found in alpha-amylase promoters of rice (O.s.) at positions ca.90 to 150bp upstream of the transcription start sites; Binding sites of OsMYBS1, OsMYBS2 and OsMYBS3 which mediate sugar and hormone regulation of alpha-amylase gene expression; See also S000021 (AMYBOX2); S000256 (TATCCAY motif);
P. dulcis	Prudu_014112	TATCCACHVAL21	501	(+)	TATCCAC	S000416	Gibberellin	TATCCAC box is a part of the conserved cis-acting response complex (GARC) that most often contain three sequence motifs, the TAACAAA box (see S000181), or GA-responsive element (GARE); the pyrimidine box, CCTTTT (see S000259); and the TATCCAC box, which are necessary for a full GA response;
P. dulcis	Prudu_014112	NTBBF1ARROLB	526	(-)	ACTTTA	S000273	AUX	NtBBF1(Dof protein from tobacco) binding site in Agrobacterium rhizogenes (A.r.) rolB gene; Found in regulatory domain B (-341 to -306); Required for tissue-specific expression and auxin induction;
P. dulcis	Prudu_014112	NTBBF1ARROLB	544	(+)	ACTTTA	S000273	AUX	NtBBF1(Dof protein from tobacco) binding site in Agrobacterium rhizogenes (A.r.) rolB gene; Found in regulatory domain B (-341 to -306); Required for tissue-specific expression and auxin induction;
P. dulcis	Prudu_014112	PYRIMIDINEBOXHVEPB1	718	(-)	TTTTTTCC	S000298	ABA	Pyrimidine box found in the barley (H.v.) EPB-1 (cysteine proteinase) gene promoter; Located between -120 to -113; Required for GA induction; See S000297, S000259;
P. dulcis	Prudu_014112	MYB1AT	751	(+)	WAACCA	S000408	ABA	MYB recognition site found in the promoters of the dehydration-responsive gene rd22 and many other genes in Arabidopsis; W=A/T;
P. dulcis	Prudu_014112	MYB1AT	1100	(+)	WAACCA	S000408	ABA	MYB recognition site found in the promoters of the dehydration-responsive gene rd22 and many other genes in Arabidopsis; W=A/T;
P. dulcis	Prudu_014112	ARFAT	1200	(+)	TGTCTC	S000270	AUX	ARF (auxin response factor) binding site found in the promoters of primary/early auxin response genes of Arabidopsis thaliana (A.t.); AuxRE; See S000337; Binding site of Arabidopsis ARF1 (Auxin response factor1); Sequence found in NDE element in Soybean (G.m.) SAUR (Small Auxin-Up RNA) 15A gene promoter; See S000359, S000360; Found in D1 or D4 element in Soybean (G.m.) GH3 promoter; This element …
P. dulcis	Prudu_014112	CAREOSREP1	1411	(+)	CAACTC	S000421	Gibberellin	CAREs (CAACTC regulatory elements) found in the promoter region of a cystein proteinase (REP-1) gene in rice;
P. dulcis	Prudu_014112	ERELEE4	1428	(-)	AWTTCAAA	S000037	Ethylene	ERE (ethylene responsive element) of tomato (L.e.) E4 and carnation GST1 genes; GST1 is related to senescence; Found in the 5'-LTR region of TLC1.1 retrotransposon family in Lycopersicon chilense (Tapia et al.); ERE motifs mediate ethylene-induced activation of the U3 promoter region;
P. dulcis	Prudu_014112	MYB1AT	1476	(-)	WAACCA	S000408	ABA	MYB recognition site found in the promoters of the dehydration-responsive gene rd22 and many other genes in Arabidopsis; W=A/T;
P. dulcis	Prudul26A009757T1	MYB1AT	189	(-)	WAACCA	S000408	ABA	MYB recognition site found in the promoters of the dehydration-responsive gene rd22 and many other genes in Arabidopsis; W=A/T;
P. dulcis	Prudul26A009757T1	ARFAT	201	(+)	TGTCTC	S000270	AUX	ARF (auxin response factor) binding site found in the promoters of primary/early auxin response genes of Arabidopsis thaliana (A.t.); AuxRE; See S000337; Binding site of Arabidopsis ARF1 (Auxin response factor1); Sequence found in NDE element in Soybean (G.m.) SAUR (Small Auxin-Up RNA) 15A gene promoter; See S000359, S000360; Found in D1 or D4 element in Soybean (G.m.) GH3 promoter; This element …
P. dulcis	Prudul26A009757T1	MYB2CONSENSUSAT	283	(-)	YAACKG	S000409	ABA	MYB recognition site found in the promoters of the dehydration-responsive gene rd22 and many other genes in Arabidopsis; Y=C/T; K=G/T; See S000177 (MYB2), S000175 (MYBATRD22);
P. dulcis	Prudul26A009757T1	MYB2CONSENSUSAT	381	(-)	YAACKG	S000409	ABA	MYB recognition site found in the promoters of the dehydration-responsive gene rd22 and many other genes in Arabidopsis; Y=C/T; K=G/T; See S000177 (MYB2), S000175 (MYBATRD22);
P. dulcis	Prudul26A009757T1	MYB1AT	486	(+)	WAACCA	S000408	ABA	MYB recognition site found in the promoters of the dehydration-responsive gene rd22 and many other genes in Arabidopsis; W=A/T;
P. dulcis	Prudul26A009757T1	MYB1AT	508	(+)	WAACCA	S000408	ABA	MYB recognition site found in the promoters of the dehydration-responsive gene rd22 and many other genes in Arabidopsis; W=A/T;
P. dulcis	Prudul26A009757T1	NTBBF1ARROLB	548	(+)	ACTTTA	S000273	AUX	NtBBF1(Dof protein from tobacco) binding site in Agrobacterium rhizogenes (A.r.) rolB gene; Found in regulatory domain B (-341 to -306); Required for tissue-specific expression and auxin induction;
P. dulcis	Prudul26A009757T1	MYB2CONSENSUSAT	600	(-)	YAACKG	S000409	ABA	MYB recognition site found in the promoters of the dehydration-responsive gene rd22 and many other genes in Arabidopsis; Y=C/T; K=G/T; See S000177 (MYB2), S000175 (MYBATRD22);
P. dulcis	Prudul26A009757T1	ERELEE4	1082	(+)	AWTTCAAA	S000037	Ethylene	ERE (ethylene responsive element) of tomato (L.e.) E4 and carnation GST1 genes; GST1 is related to senescence; Found in the 5'-LTR region of TLC1.1 retrotransposon family in Lycopersicon chilense (Tapia et al.); ERE motifs mediate ethylene-induced activation of the U3 promoter region;
P. dulcis	Prudul26A009757T1	RYREPEATVFLEB4	1187	(-)	CATGCATG	S000102	ABA	RY repeat motif; quantitative seed expression; Gene: Vicia faba LeB4; Soybean glycinin (Gy2); other dicot and monocot seed protein genes; Sph box found in rice (O.s.) Osem gene promoter; See S000010, S000299, S000300; Binding site of Arabidopsis B3-domain-containing transcription factor FUS3; TRAB1, bZIP transcription factor, interacts with VP1 and mediates abscisic acid-induced transcritption; F…
P. dulcis	Prudul26A009757T1	RYREPEATVFLEB4	1187	(+)	CATGCATG	S000102	ABA	RY repeat motif; quantitative seed expression; Gene: Vicia faba LeB4; Soybean glycinin (Gy2); other dicot and monocot seed protein genes; Sph box found in rice (O.s.) Osem gene promoter; See S000010, S000299, S000300; Binding site of Arabidopsis B3-domain-containing transcription factor FUS3; TRAB1, bZIP transcription factor, interacts with VP1 and mediates abscisic acid-induced transcritption; F…
P. dulcis	Prudul26A005140T1	GARE2OSREP1	28	(-)	TAACGTA	S000420	Gibberellin	Gibberellin-responsive element (GARE) found in the promoter region of a cystein proteinase (REP-1) gene in rice; See S000020;
P. dulcis	Prudul26A005140T1	CAREOSREP1	54	(+)	CAACTC	S000421	Gibberellin	CAREs (CAACTC regulatory elements) found in the promoter region of a cystein proteinase (REP-1) gene in rice;
P. dulcis	Prudul26A005140T1	MYB1AT	250	(-)	WAACCA	S000408	ABA	MYB recognition site found in the promoters of the dehydration-responsive gene rd22 and many other genes in Arabidopsis; W=A/T;
P. dulcis	Prudul26A005140T1	MYB2CONSENSUSAT	257	(-)	YAACKG	S000409	ABA	MYB recognition site found in the promoters of the dehydration-responsive gene rd22 and many other genes in Arabidopsis; Y=C/T; K=G/T; See S000177 (MYB2), S000175 (MYBATRD22);
P. dulcis	Prudul26A005140T1	NTBBF1ARROLB	289	(+)	ACTTTA	S000273	AUX	NtBBF1(Dof protein from tobacco) binding site in Agrobacterium rhizogenes (A.r.) rolB gene; Found in regulatory domain B (-341 to -306); Required for tissue-specific expression and auxin induction;
P. dulcis	Prudul26A005140T1	MYCATRD22	649	(-)	CACATG	S000174	ABA	Binding site for MYC (rd22BP1) in Arabidopsis (A.t.) dehydration-resposive gene, rd22; MYC binding site in rd22 gene of Arabidopsis thaliana; ABA-induction; Located at ca. -200 of rd22 gene; Also MYB at ca. -141 of rd22 gene; See also S000175 (MYBATRD22);
P. dulcis	Prudul26A005140T1	ERELEE4	762	(-)	AWTTCAAA	S000037	Ethylene	ERE (ethylene responsive element) of tomato (L.e.) E4 and carnation GST1 genes; GST1 is related to senescence; Found in the 5'-LTR region of TLC1.1 retrotransposon family in Lycopersicon chilense (Tapia et al.); ERE motifs mediate ethylene-induced activation of the U3 promoter region;
P. dulcis	Prudul26A005140T1	MYB1AT	782	(+)	WAACCA	S000408	ABA	MYB recognition site found in the promoters of the dehydration-responsive gene rd22 and many other genes in Arabidopsis; W=A/T;
P. dulcis	Prudul26A005140T1	MYB2CONSENSUSAT	828	(+)	YAACKG	S000409	ABA	MYB recognition site found in the promoters of the dehydration-responsive gene rd22 and many other genes in Arabidopsis; Y=C/T; K=G/T; See S000177 (MYB2), S000175 (MYBATRD22);
P. dulcis	Prudul26A005140T1	ASF1MOTIFCAMV	951	(+)	TGACG	S000024	AUX	ASF-1 binding site in CaMV 35S promoter; ASF-1 binds to two TGACG motifs; See S000023 (AS1); Found in HBP-1 binding site of wheat histone H3 gene; TGACG motifs are found in many promoters and are involved in transcriptional activation of several genes by auxin and/or salicylic acid; May be relevant to light regulation; Binding site of tobacco TGA1a; TGA1a and b show homology to CREB; TGA6 is a ne…
P. dulcis	Prudul26A005140T1	ASF1MOTIFCAMV	990	(+)	TGACG	S000024	AUX	ASF-1 binding site in CaMV 35S promoter; ASF-1 binds to two TGACG motifs; See S000023 (AS1); Found in HBP-1 binding site of wheat histone H3 gene; TGACG motifs are found in many promoters and are involved in transcriptional activation of several genes by auxin and/or salicylic acid; May be relevant to light regulation; Binding site of tobacco TGA1a; TGA1a and b show homology to CREB; TGA6 is a ne…
P. dulcis	Prudul26A005140T1	ARFAT	1125	(-)	TGTCTC	S000270	AUX	ARF (auxin response factor) binding site found in the promoters of primary/early auxin response genes of Arabidopsis thaliana (A.t.); AuxRE; See S000337; Binding site of Arabidopsis ARF1 (Auxin response factor1); Sequence found in NDE element in Soybean (G.m.) SAUR (Small Auxin-Up RNA) 15A gene promoter; See S000359, S000360; Found in D1 or D4 element in Soybean (G.m.) GH3 promoter; This element …
P. dulcis	Prudul26A005140T1	ASF1MOTIFCAMV	1234	(-)	TGACG	S000024	AUX	ASF-1 binding site in CaMV 35S promoter; ASF-1 binds to two TGACG motifs; See S000023 (AS1); Found in HBP-1 binding site of wheat histone H3 gene; TGACG motifs are found in many promoters and are involved in transcriptional activation of several genes by auxin and/or salicylic acid; May be relevant to light regulation; Binding site of tobacco TGA1a; TGA1a and b show homology to CREB; TGA6 is a ne…
P. dulcis	Prudul26A005140T1	ERELEE4	1425	(-)	AWTTCAAA	S000037	Ethylene	ERE (ethylene responsive element) of tomato (L.e.) E4 and carnation GST1 genes; GST1 is related to senescence; Found in the 5'-LTR region of TLC1.1 retrotransposon family in Lycopersicon chilense (Tapia et al.); ERE motifs mediate ethylene-induced activation of the U3 promoter region;
